# Supplementary material for: The role of soft skills and multicultural attitudes in enhancing teaching quality in Colombian higher education
Source: PLoS One. 2025 Apr 11;20(4):e0321490. doi: 10.1371/journal.pone.0321490 (PMC11990575; doi:10.1371/journal.pone.0321490)
Supplement: S1 Text — (TXT) [file pone.0321490.s002.txt]

id	GŽnero	Modalidad de ense–anza	ModVirtual	Modpresencial	Edad	Grupo de edad	Actividadesfuera	Pensamiento anal’tico e innovaci—n	Aprendizaje activo y estrategias de aprendizaje.	Resoluci—n de problemas complejos.	Pensamiento cr’tico y an‡lisis.	Resiliencia. tolerancia al estrŽs y flexibilidad.	Creatividad. originalidad e iniciativa.	Liderazgo e influencia social.	Razonamiento. resoluci—n de problemas e ideaci—n.	Inteligencia emocional.	Dise–o y programaci—n de tecnolog’a.	Comunicaci—n asertiva	Negociaci—n	Habilidades interpersonales e interculturales	Conocimiento de asuntos globales	Habiliades_blandas	Me resulta gratificante ense–ar a un grupo de estudiantes culturalmente diverso	Los mŽtodos de ense–anza deben adaptarse para satisfacer las necesidades de un grupo de estudiantes culturalmente diverso.	A veces pienso que se pone demasiado Žnfasis en la conciencia multicultural y la formaci—n de los profesores.	Los profesores tienen la responsabilidad de ser conscientes de los antecedentes culturales de sus alumnos.	Con frecuencia invito a miembros de la familia extensa (p. ej.. primos. abuelos. padrinos) a asistir a conferencias de padres y maestros.	No es responsabilidad del maestro fomentar el orgullo por la cultura de uno	A medida que el aula se vuelve m‡s diversa culturalmente. el trabajo del maestro se vuelve cada vez m‡s desafiante	Creo que el papel del docente debe redefinirse para abordar las necesidades de los estudiantes de or’genes culturalmente diversos.	Cuando se trata de estudiantes bilingŸes. los estilos de comunicaci—n a menudo se interpretan como problemas de comportamiento.	A medida que el aula se vuelve m‡s diversa culturalmente. el trabajo del maestro se vuelve cada vez m‡s gratificante	Puedo aprender mucho de estudiantes con antecedentes culturales diferentes	No es necesaria la formaci—n multicultural del profesor	Para ser un maestro eficaz. uno debe ser consciente de las diferencias culturales presentes en el aula.	La capacitaci—n en conciencia multicultural puede ayudarme a trabajar de manera m‡s efectiva con una poblaci—n estudiantil diversa	El estudiante debe aprender a comunicarse solo en espa–ol	El curr’culo de hoy da una importancia indebida al multiculturalismo y la diversidad.	Soy consciente de la diversidad de antecedentes culturales en mi sal—n de clases.	Independientemente de la composici—n de mi clase. es importante que los estudiantes sean conscientes de la diversidad multicultural	Ser consciente de la multiculturalidad no es relevante para la materia que ense–o	Ense–ar a los estudiantes sobre la diversidad cultural solo crear‡ conflicto en el aula	Actitud_Multicultural	Los colombianos deber’an reconocer que una caracter’stica fundamental de sus sociedad es la diversidad	Deber’amos ayudar a las minor’as Žtnicas a preservar su identidad	Los inmigrantes deber’an olvidar rapidamente sus or’genes y su cultura	Una sociedad con grupos Žtnicos y culturales est‡ mas preparada para afrontar problemas	Los colombianos de diferentes etnias aferrados a sus formas de vida refuerzan la unidad del pa’s	Los colombianos de diferentes etnias deber’an reservar su cultura para s’ mismos
1	1	Virtual	1	0	31	30 a 39 a–os	1	3	2	3	2	3	3	3	3	3	2	2	3	3	3	2.71	5		3	5	3	3	5	5	4	5	5	3	5	5	1	5	5	5	5	5	4.32	5	5	3	5	5	5
2	1	Virtual	1	0	31	30 a 39 a–os	1	4	4	4	4	4	4	5	5	4	4	4	4	4	4	4.14	4	4	3	4	4	1	5	4	3	4	5	2	4	4	2	2	4	4	2	2	3.35	5	4	2	3	3	2
3	0	Virtual	1	0	37	30 a 39 a–os	0	3	3	3	3	2	2	3	3	3	2	3	3	3	3	2.79	2	2	1	1	1	1	2	2	2	2	2	1	2	2	1	2	2	2	1	1	1.60	3	3	1	2	3	1
4	1	Presencial	0	0	54	50 a 59 a–os	0	4	4	3	4	4	3	3	3	4	1	4	3	3	3	3.29	4	4	2	2	2	1	4	4	2	4	4	2	4	4	1	2	4	4	1	1	2.80	4	4	1	4	2	1
5	1	Presencial	0	0	63	Mayor de 60 a–os	1	5	4	4	4	4	4	4	4	4	3	5	4	4	5	4.14	5	4	4	4	1	4	4	4	4	5	5	2	4	4	1	1	5	4	1	1	3.35	5	5	1	5	4	2
6	1	Presencial	0	0	53	50 a 59 a–os	0	4	4	4	4	4	4	4	4	4	1	4	4	4	4	3.79	5	5	1	1	1	1	5	5	1	1	5	1	5	5	1	1	5	5	1	1	2.80	5	5	1	5	1	1
7	1	Virtual	1	0	50	50 a 59 a–os	0	4	4	4	4	4	4	3	4	3	3	4	4	4	4	3.79	4	4	2	3	2	2	4	4	2	4	4	2	4	4	1	3	4	4	4	1	3.10	4	4	1	5	4	1
8	0	Virtual	1	0	40	40 a 49 a–os	0	5	5	5	5	5	4	5	4	5	4	5	5	5	4	4.71	5	5	4	5	2	5	4	1	1	4	5	5	5	4	1	4	4	5	5	1	3.75	5	5	1	3	3	1
9	0	Presencial	0	0	37	30 a 39 a–os	0	4	4	4	4	4	4	4	4	4	3	4	4	4	4	3.93	3	4	3	3	3	3	3	3	2	3	4	2	3	3	1	3	3	3	3	3	2.90	3	3	3	3	3	3
10	0	Virtual	1	0	35	30 a 39 a–os	1	3	4	3	4	4	4	3	3	4	1	5	4	4	3	3.50	5	5	1	5	3	1	4	4	1	5	5	1	5	5	1	1	4	5	1	1	3.15	5	5	1	3	2	1
11	0	Virtual	1	0	36	30 a 39 a–os	1	5	5	5	5	5	5	5	5	5	4	5	5	5	5	4.93	5	5	3	5	1	1	5	5	3	5	5	1	5	5	1	3	4	5	1	1	3.45	5	5	1	3	3	5
12	0	Virtual	1	0	34	30 a 39 a–os	0	5	5	4	5	4	4	5	4	4	2	5	5	5	4	4.36	5	5	2	4	1	3	5	2	1	4	4	2	3	5	1	1		5	1	1	2.89	5	5	1	5	5	1
13	1	Virtual	1	0	41	40 a 49 a–os	1	5	4	5	5	5	5	5	5	5	4	5	5	5	5	4.86	5	5	1	5	5	1	5	5	5	5	5	1	5	5	1	5	5	5	1	1	3.80	5	5	5	5	5	1
14	1	Presencial	0	0	38	30 a 39 a–os	1	5	5	5	5	5	5	5	5	5	5	5	5	5	5	5.00	5	5	2	5	2	2	5	5	2	5	5	2	5	5	1	1	5	5	1	1	3.45	5	5	1	5	5	1
15	0	Virtual	1	0	42	40 a 49 a–os	1	5	5	5	5	5	5	5	5	5	4	5	5	3	3	4.64	5	5	5	5	5	1	5	5	1	5	5	1	5	5	1	3	3	3	5	1	3.70	5	5	1	5	3	3
16	0	Virtual	1	0	37	30 a 39 a–os	1	4	4	4	4	3	3	4	4	3	3	4	4	3	4	3.64	5	5	4	4	3	4	5	5	5	5	5	3	5	5	3	4	4	4	3	2	4.15	5	5	2	4	4	4
17	0	Virtual	1	0	50	50 a 59 a–os	1	5	5	5	5	4	4	5	5	5	4	5	5	5	5	4.79	5	5	1	1	1	5	5	5	1	5	5	5	5	5	1	1	5	5	5	1	3.60	5	5	1	5	1	5
18	0	Virtual	1	0	46	40 a 49 a–os	0	4	5	4	4	4	4	3	3	3	3	4	4	4	4	3.79	2	5	4	1	4	3	5	4	4	5	4	3	4	3	1	4	3	5	5	1	3.50	5	4	3	4	4	4
19	1	Virtual	1	0	52	50 a 59 a–os	0	5	5	5	5	5	5	5	5	5	5	5	5	5	5	5.00	5	5	2	4	3	2	3	4	2	4	5	1	4	4	2	5	4	4	4	1	3.40	5	5	2	2	4	4
20	0	Virtual	1	0	55	50 a 59 a–os	1	4	4	4	4	4	4	4	4	4	4	5	5	4	4	4.14	5	5	4	4	1	2	2	3	3	3	4	2	2	4	3	4	4	4	2	2	3.15	5	5	2	5	5	2
21	1	Virtual	1	0	47	40 a 49 a–os	0	4	5	4	4	4	4	4	4	4	4	4	3	5	4	4.07	5	5	1	5	2	1	5	5	4	5	5	1	5	5	1	1	5	5	1	1	3.40	5	5	1	5	5	1
22	0	Virtual	1	0	45	40 a 49 a–os	1	5	5	5	5	5	5	5	5	5	3	5	4	5	4	4.71	5	5	4	4	1	2	5	4	1	5	5	1	4	5	1	1	4	4	4	1	3.30	5	5	1	5	4	1
23	1	Virtual	1	0	52	50 a 59 a–os	0	2	1	2	2	2		2	2	2	1	2	2	2	2	1.85	2	2	1	1	2	1	2	2	1	2	2	1	2	2	1	2	2	3	2	2	1.75	2	2	1	1	1	1
24	1	Virtual	1	0	48	40 a 49 a–os	1	5	5	5	5	4	4	5	5	4	3	5	4	5	5	4.57	5	5	1	5	3	1	3	3	1	5	5	1	5	5	1	1	5	5	1	1	3.10	5	5	1	5	5	1
25	1	Virtual	1	0	40	40 a 49 a–os	0	5	5	5	5	5	5	5	5	4	4	5	4	5	4	4.71	4	4	4	5	4	2	5	4	3	4	5	5	4	5	2	4	4	4	5	4	4.05	5	5	5	5	5	5
26	1	Virtual	1	0	60	Mayor de 60 a–os	0	5	5	5	5	5	5	5	5	5	5	5	5	5	5	5.00	5	5	5	5	5	5	5	5	5	5	5	5	5	5	5	5	5	5	5	5	5.00	5	5	1	4	5	1
27	0	Virtual	1	0	40	40 a 49 a–os	1	5	5	5	4	5	5	5	4	5	3	3	5	5	5	4.57	5	5	3	4	4	3	5	5	2	5	5	3	5	5	3	4	5	5	5	5	4.30	5	5	1	3	5	5
28	0	Virtual	1	0	38	30 a 39 a–os	0	5	5	5	5	4	5	5	3	5	2	5	5	5	5	4.57	5	5	2	3	2	3	3	2	2	5	5	5	5	5	2	5	5	5	2	2	3.65	5	5	1	3	5	2
29	1	Presencial	0	0	34	30 a 39 a–os	0	5	4	4	5	4	5	4	5	3	2	4	5	4	4	4.14	5	5	2	3	2	1	4	3	3	3	3	3	3	3	3		4	3	4	3	3.16	5	5	2	3	4	3
30	1	Virtual	1	0	38	30 a 39 a–os	0	5	4	5	4	5	4	5	4	5	5	4	5	5	5	4.64	5	4	5	5	4	5	4	5	5	4	5	4	5	5	4	5	5	4	4	4	4.55	4	5	4	4	5	4
31	0	Presencial	0	0	41	40 a 49 a–os	1	4	4	4	4	4	4	4	3	4	3	4	4	4	4	3.86	4	4	5	4	1	3	5	4	1	4	4	3	4	4	2	3	3	3	4	3	3.40	4	4	1	3	3	2
32	1	Virtual	1	0	57	50 a 59 a–os	0	5	5	5	5	5	5	5	5	5	5	5	5	5	5	5.00	5	5	1	5	4	2	5	5	5	5	5	1	5	5	1	3	5	5	1	1	3.70	5	5	1	3	5	4
33	0	Virtual	1	0	45	40 a 49 a–os	0	4	4	5	5	5	4	5	5	5	3	5	5	5	4	4.57	5	5	3	3	1	3	4	3	1	3	4	3	3	3	3	4	1	4	2	1	2.95	5	5	1	3		1
34	0	Virtual	1	0	40	40 a 49 a–os	0	4	4	4	4	4	4	4	4	4	4	4	4	4	4	4.00	5	5	2	5	4	3	4	4	1	3	4	1	3	4	1	4	4	4	2	1	3.20	4	5	1	5	4	2
35	1	Virtual	1	0	45	40 a 49 a–os	1	5	4	5	4	5	5	4	4	4	3	5	4	4	4	4.29	5	5	3	4	3	1	5	4	2	5	5	1	5	4	1	1	3	5	4	2	3.40	5	5	1	3	4	1
36	0	Virtual	1	0	45	40 a 49 a–os	0	5	5	4	5	5	5	5	5	5	3	5	5	5	4	4.71	5	5	5	5	3	2	4	4	1	5	5	2	5	5	1	1	4	5	5	1	3.65	4	5	1	5	5	1
37	0	Virtual	1	0	45	40 a 49 a–os	0	4	3	3	5	4	5	3	4	3	2	4	3	2	3	3.43	4	5	2	5	4	2	5	4	4	3	5	1	1	5	3	4	3	4	1	3	3.40	4	4	1	4	3	4
38	1	Virtual	1	0	36	30 a 39 a–os	1	5	5	4	4	5	5	5	5	4	4	5	5	4	5	4.64	5	5	4	5	3	2	4	3	4	5	5	3	5	5	3	5	5	5	2	1	3.95	5	5	2	3	4	2
39	1	Presencial	0	0	37	30 a 39 a–os	0	4	5	4	5	4	5	4	5	4	5	4	5	4	4	4.43	5	4	1	5	4	1	4	4	1	5	5	1	4	4	1	2	4	4	1	1	3.05	5	5	1	4	4	4
40	1	Virtual	1	0	46	40 a 49 a–os	1	4	4	4	5	4	3	4	4	4	4	4	5	5	3	4.07	4	3	3	2	2	3	3	4	3	4	4	4	4	3	4	4	3	4	4	4	3.45	3	5	1	4	3	1
41	1	Virtual	1	0	42	40 a 49 a–os	0	4	4	4	5	4	4	5	4	5	5	5	4	4	4	4.36	5	4	5	5	5	5	5	5	5	4	4	4	5	5	5	5	5	4	5	4	4.70	5	5	4	5	5	4
42	1	Virtual	1	0	45	40 a 49 a–os	1	4	4	4	4	4	4	4	4	4	4	4	4	4	4	4.00	4	4	4	4	4	4	4	4	4	4	4	4	4	4	4	4	4	4	4	4	4.00	4	4	4	4	4	4
43	0	Presencial	0	0	46	40 a 49 a–os	1	5	5	5	5	5	5	5	5	5	5	5	4	5	5	4.93	5	5	5	5	5	5	5	5	5	5	4	3	5	5	4	3	5	5	2	2	4.40	5	5	1	5	4	5
44	0	Virtual	1	0	34	30 a 39 a–os	0	5	5	5	5	5	5	5	5	5	3	5	5	5	3	4.71	5	5	3	5	4	1	1	1	1	5	5	1	5	5	1	1	5	5	1	1	3.05	5	5	1	5	5	1
45	1	Presencial	0	0	45	40 a 49 a–os	0	4	4	4	4	4	4	4	4	4	4	4	3	4	4	3.93	3	3	3	3	3	2	3	3	2	3	3	2	2	2	1	2	3	2	3	3	2.55	4	4	4	4	4	4
46	0	Virtual	1	0	48	40 a 49 a–os	0	3	5	4	4	5	4	4	3	4	4	4	4	4	2	3.86	5	5	3	5	4	3	4	4	3	4	5	2	5	5	2	4	5	5	2	2	3.85	4	5	2	5	4	3
47	1	Virtual	1	0	40	40 a 49 a–os	0	5	5	5	5	4	4	5	5	5	4	5	5	5	5	4.79	5	5	5	5	3	1	2	5	1	5	5	2	4	5	3	4	5	5	4	4	3.90	3	3	3	3	3	3
48	0	Virtual	1	0	45	40 a 49 a–os	1	4	5	4	5	5	4	4	5	5	4	5	5	5	4	4.57	5	5	5	5	5	5	5	5	5	5	5	5	5	5	5	5	5	5	5	5	5.00	5	5	1	4	5	2
49	1	Virtual	1	0	40	40 a 49 a–os	0	5	5	5	4	5	5	5	5	4	4	4	5	5	3	4.57	5	5	4	5	5	4	4	4	3	4	5	3	4	5	2	2	5	5	4	1	3.95	5	4	1	2	3	3
50	0	Virtual	1	0	41	40 a 49 a–os	1	4	4	4	4	5	4	4	4	5	3	5	4	5	3	4.14	5	5	4	4	3	1	4	4	2	4	5	1	5	5	2	3	3	4	1	1	3.30	5	5	1	5	3	3
51	1	Presencial	0	0	58	50 a 59 a–os	0	4	4	4	4	4	4	3	3	4	4	3	5	5	4	3.93	4	4	4	5	3	4	4	5	5	5											4.30	5	5	4	4	5	5
52	1	Virtual	1	0	53	50 a 59 a–os	0	3	2	2	3		3	3	3	2	2	3	2	3	3	2.62	2	2	2	2	2	1	2	2	2	2	2	2	2	2	2	2	2	2	2	2	1.95	3	3	1	3	3	3
53	0	Virtual	1	0	51	50 a 59 a–os	0	4	4	3	5	5	4	4	4	5	2	4	5	5	4	4.14	4	5	3	4	3	3	4	4	3	4	5	2	4	4	1	2	4	5	2	3	3.45	5	5	2	4	4	5
54	1	Presencial	0	0	55	50 a 59 a–os	0	4	4	4	4	4	4	4	4	4	3	5	5	4	4	4.07	5	5	1	5	1	1	4	3	1	5	5	1	5	5	1	1	5	5	1	1	3.05	5	1	1	5	3	3
55	0	Virtual	1	0	48	40 a 49 a–os	1	5	5	4	5	4	5	4	5	4	5	5	4	4	4	4.50	5	5	1	3	2	1	4	3	2	3	3	1	4	4	1	1	5	5	1	1	2.75	5	5	1	5	5	1
56	0	Presencial	0	0	36	30 a 39 a–os	0	4	4	4	4	4	4	4	3	3	3	4	4	4	4	3.79	5	5	3	3	3	2	5	5	3	5	5	3	4	4	1	3	4	4	4	4	3.75	4	4	1	4	4	1
57	1	Virtual	1	0	39	30 a 39 a–os	0	5	5	4	5	5	5	4	4	5	4	5	5	4	4	4.57	5	5	4	5	4	1	4	5	1	5	5	2	5	5	1	5	4	5	2	4	3.85	5	5	1	2	4	1
58	0	Virtual	1	0	49	40 a 49 a–os	0	5	5	5	5	5	5	5	5	5	5	5	5	5	5	5.00	5	5	5	5	3	1	5	5	3	5	5	1	5	5	1	5	5	5	1	1	3.80	5	5	1	3	5	1
59	1	Presencial	0	0	59	50 a 59 a–os	0	4	4	4	4	4	4	4	4	4	4	4	4	4	4	4.00	3	3	2	3	2	3	3	3	2	3	3	2	3	3	3	2	3	3	2	1	2.60	4	4	2	4	3	3
60	1	Virtual	1	0	50	50 a 59 a–os	0	5	5	5	5	5	5	5	5	5	5	5	5	5	5	5.00	5	5	3	4	4	3	5	5	5	5	5	4	5	5	1	3	3	4	5	1	4.00	5	5	1	5	5	1
61	0	Presencial	0	0	40	40 a 49 a–os	1	5	5	5	5	4	5	5	5	4	5	4	5	5	5	4.79	5	5	1	5	4	1	4	5	1	5	5	1	5	5	1	1	5	5	1	1	3.30	5	5	1	4	5	1
62	1	Virtual	1	0	55	50 a 59 a–os	0	5	5	5	5	4	5	5	4	4	5	4	5	4	4	4.57	5	5	4	5	4	2	5	4	4	5	4	4	5	5	3	3	5	5	5	2	4.20	5	5	2	5	4	5
63	1	Presencial	0	0	38	30 a 39 a–os	0	4	5	4	5	4	5	5	5	4	2	5	5	5	5	4.50	5	5	1	4	2	3	5	5	3	5	5	1	5	5	1	1	4	5	5	2	3.60	5	5	1	5	3	1
64	0	Virtual	1	0	48	40 a 49 a–os	0	3	3	3	3	3	3	3	3	3	3	4	3	3	3	3.07	5	4	3	4	2	3	4	3	2	4	5	2	4	5	2		4	5	2	2	3.42	5	4	1		3	2
65	0	Presencial	0	0	41	40 a 49 a–os	0	4	4	4	5	5	5	4	4	4	1	4	5	5	4	4.14																					#ÁDIV/0!
66	0	Virtual	1	0	41	40 a 49 a–os	1	5	5	3	4	5	5	5	3	4	3	4	4	4	4	4.14	5	4	3	4	4	1	4	4	2	3	4	2	3	3	1	3	3	4	4	4	3.25	4	4	4	4	4	4
67	1	Virtual	1	0	45	40 a 49 a–os	1	4	4	4	4	4	4	4	4	4	4	4	4	4	4	4.00	5	5	1	4	1	5	5	5	5	5	5	1	5	5	1	3	4	5	1	1	3.60	5	5	1	5	5	1
68	1	Virtual	1	0	55	50 a 59 a–os	0	5	5	5	5	5	5	5	5	5	5	5	5	5	5	5.00	5	5	1	5	5	1	5	5	3	5	5	1	5	5	2	1	5	5	1	1	3.55	5	5	1	5	5	1
69	1	Virtual	1	0	53	50 a 59 a–os	0	4	4	5	5	4	5	4	4	4	3	4	4	5	4	4.21	4	4	4	4	1	3	5	4	3	4	5	3	5	4	4	2	4	5	2	2	3.60	4	5	2	4	4	5
70	1	Presencial	0	0	32	30 a 39 a–os	0	4	5	4	5	5	4	4	4	4	4	5	5	5	4	4.43	5	5	3	5	5	1	5	4	1	3	5	1	5	5	1	3	4	5	1	1	3.40	5	5	1	4	1	1
71	0	Presencial	0	0	44	40 a 49 a–os	1	5	5	5	5	5	5	5	5	5	4	5	5	5	4	4.86	5	5	3	3	5	3	5	5	5	5	5	1	5	5	1	5	5	5	1	1	3.90	5	5	1	5	4	3
72	1	Virtual	1	0	44	40 a 49 a–os	0	4	5	4	5	5	4	5	4	5	2	5	5	4	4	4.36	5	5	2	4	3	1	3	4	1	4	5	1	4	4	2	2	4	4	1	1	3.00	4	1	1	3	2	1
73	1	Virtual	1	0	66	Mayor de 60 a–os	1	5	4	5	5	5	5	5	5	5	5	5	4	5	4	4.79	5	5	5	4	3	4	4	4	3	5	5	4	5	5	1	3	4	4	4	2	3.95	4	4	4	5	4	4
74	0	Virtual	1	0	42	40 a 49 a–os	1	5	5	5	5	5	5	4	5	4	4	5	5	5	4	4.71	5	5	2	5	2	1	5	5	5	5	5	1	5	5	1	1	5	5	1	1	3.50	5	4	3	3	5	5
75	1	Virtual	1	0	30	Menor de 30 a–os	0	5	5	5	5	5	5	5	5	5	5	5	5	5	5	5.00	1	1	1	1	1	5	1	1	1	1	1	5	1	1	1	1	1	1	1	1	1.40	5	5	5	5	5	5
76	1	Presencial	0	0	30	30 a 39 a–os	0	4	4	4	4	1	4	3	4	3	3	4	4	4	4	3.57	4	5	1	4	1	4	5	5	4	5	5	1	4	5	1	1	3	4	1	1	3.20	5	5	1	1	4	1
77	0	Virtual	1	0	44	40 a 49 a–os	1	4	4	4	4	5	4	4	4	4	3	5	5	5	4	4.21	5	5	1	3	5	2	5	4	1	5	5	3	5	5	3	1	4	5	1	1	3.45	5	5	1	5	3	4
78	0	Virtual	1	0	46	40 a 49 a–os	0	4	5	4	4	5	4	4	4	4	4	5	4	5	4	4.29	5	4	3	4	2	2	3	3	3	4	4	3	4	4	2	3	4	4	3	2	3.30	4	4	2	3	2	2
79	1	Presencial	0	0	44	40 a 49 a–os	1	5	4	5	5	4	5	4	4	3	3	3	4	4	4	4.07	5	5	4	1	1	4	4	3	3	2	3	3	3	2	1	3	3	5	4	4	3.15	5	5	1	3	3	3
80	0	Virtual	1	0	40	40 a 49 a–os	0	5	5	4	5	4	4	5	5	5	4	5	5	5	5	4.71	5	5	3	4	3	1	5	5	1	5	5	1	5	5	1	2	5	5	4	1	3.55	5	5	1	5	5	5
81	1	Virtual	1	0	40	40 a 49 a–os	1	5	4	5	5	5	5	5	5	5	5	5	5	4	4	4.79	5	5	4	4	2	4	5	5	2	4	4	1	5	5	1	2	5	4	3	1	3.55	5	5	1	5	5	1
82	1	Virtual	1	0	29	Menor de 30 a–os	0	5	4	5	5	4	4	5	5	5	4	4	4	4	3	4.36	5	5	3	5	4	2	4	4	4	4	3	3	3	4	2	4	4	4	2	2	3.55	4	4	2	4	3	3
83	0	Presencial	0	0	32	30 a 39 a–os	1	3	3	5	5	5	3	4	5	5	3		3	4	5	4.08	4	5	5	3	1	5	5	3	3	4	5	1	4	4	1	3	4	4	3	2	3.45	3	3	1	2	1	3
84	1	Virtual	1	0	52	Menor de 30 a–os	0	5	5	5	5	5	5	5	5	5	2	5	5	5	4	4.71	5	5	1	5	1	1	5	5	1	5	5	1	5	5	1	2	5	5	1	1	3.25	5	5	1	3	5	1
85	0	Presencial	0	0	55	50 a 59 a–os	0	5	5	5	5	5	5	5	5	5	5	5	5	4	4	4.86	5	4	3	4	5	5	5	3	3	3	3	3	3	3	3	3	3	3	3	3	3.50	5	5	1	5	5	5
86	0	Presencial	0	0	36	30 a 39 a–os	0	4	4	4	4	4	4	4	4	4	3	4	4	4	4	3.93	5	4	2	4	2	3	5		1	4	4	2	4	3	3	1	4	4	5	1	3.21	5	5	1	5	4	5
87	0	Virtual	1	0	60	Mayor de 60 a–os	0	5	5	5	5	5	5	5	5	5	4	5	5	5	5	4.93	5	5	5		4	5	5	5	4	5	5	5	5	5	5	5	5	5	5	5	4.89	5	5	5	5	5	5
88	0	Virtual	1	0	42	40 a 49 a–os	0	4	5	4	5	5	5	5	5	5	5	5	4	4	4	4.64	5	5	2	5	1	1	5	4	1	5	5	1	5	5	1	5	5	5	5	1	3.60	5	5	5	5	5	5
89	0	Presencial	0	0	45	40 a 49 a–os	0	5	5	5	4	5	5	5	5	5	5	5	5	5	5	4.93	5	5	5	5	3	4	4	5	5	5	5	4	5	5	5	5	5	5	4	5	4.70	5	5	4	4	5	4
90	1	Presencial	0	0	40	40 a 49 a–os	0	5	5	5	5	5	5	5	5	5	5	5	5	5	5	5.00	5	5	5	5	5	5	5	5	5	5	5	5	5	5	5	5	5	5	5	5	5.00	5	5	5	5	5	5
91	0	Presencial	0	0	43	40 a 49 a–os	1	4	4	3	4	4	4	4	3	4	3	4	3	4	3	3.64	5	4	4	4	2	4	5	4	4	4	5	4	4	5	2	3	4	5	3	3	3.90	5	4	1	4	4	2
92	1	Presencial	0	0	43	40 a 49 a–os	0	4	4	4	4	4	4	4	3	3	3	4	4	4	4	3.79	5	5	4	5	1	4	4	4	2	5	4	1	5	4	1	4	4	4	4	2	3.60	4	5	2	3	4	4
93	0	Virtual	1	0	47	40 a 49 a–os	1	4	4	4	4	4	4	4	4	4	4	4	4	4	3	3.93	5	5	2	4	4	2	5	5	4	5	5	1	5	5	1	1	3	5	1	1	3.45	5	5	1	4	4	1
94	1	Virtual	1	0	54	50 a 59 a–os	1	4	4	5	5	4	4	3	5	5	2	5	4	5	4	4.21	5	5	3	4	1	2	3	3	2	4	4	3	4	3	2	2	3	3	5	3	3.20	3	3	1	1	2	1
95	0	Virtual	1	0	41	40 a 49 a–os	0	4	4	5	5	4	5	5	5	5	3	4	4	5	5	4.50	5	4	4	4	4	4	4	4	4	4	5	4	2	4	1	5	4	5	1	1	3.65	5	5	1	4	4
96	0	Presencial	0	0	62	Mayor de 60 a–os	0	4	4	4	4	4	4	4	4	4	3	4	4	4	3	3.86	4	4	4	4	2	4	4	4	4	4	3	4	3	4		4	4	4	4	4	3.79	3	3	4	3	3	3
97	0	Virtual	1	0	37	30 a 39 a–os	0	4	4	4	4	4	4	4	4	4	3	5	4	5	3	4.00	5	5	4	5	4	3	5	4	3	4	5	4	5	5	4	4	4	4	4	3	4.20	5	5	3	4	4	3
98	1	Virtual	1	0	42	40 a 49 a–os	0	4	4	4	3	4	4	4	4	4	4	4	4	4	4	3.93	5	4	3	3	2	3	4	4	3	4	5	2	4	4	1	3	4	3	3	4	3.40	4	4	1	4	4	1
99	1	Presencial	0	0	35	30 a 39 a–os	0	5	5	5	5	5	5	5	5	5	5	5	5	5	5	5.00	5	5		5	5	5	5	5	5	5	5	5	5	5	5	5	5	5	5	5	5.00	3	5	5	5	5	5
100	1	Presencial	0	0	41	40 a 49 a–os	1	4	4	4	5	4	4	4	4	4	3	4	4	4	4	4.00	4	4	4	3	5	5	4	4	3	4	4	1	4	4	1	2	4	4	1	1	3.30	4	4	1	3	4	1
101	1	Virtual	1	0	37	30 a 39 a–os	0	4	4	4	4	4	4	4	4	4	2	3	3	3	4	3.64	4	5	4	4	4	4	4	5	5	5	4	4	4	4	4	4	4	4	4	4	4.20	4	4	4	4	4	4
102	1	Presencial	0	0	45	40 a 49 a–os	1	4	4	5	5	3	4	4	5	3	2	4	4	4	5	4.00	5	4	3	3	2	3	4	3	2	4	5	1	5	5	1	4	5	5	1	1	3.30	5	4	2	4	3	3
103	1	Virtual	1	0	43	40 a 49 a–os	0	5	5	5	5	1	5	5	5		1	5	5	5	5	4.38	5	5	1	5	1	1	5	3	1	5	5		1	5	1	1	5	5	5	1	3.21	5	5	1	4	4	1
104	0	Virtual	1	0	39	30 a 39 a–os	0	5	5	5	5	5	5	4	5	5	3	5	4	5	4	4.64	5	5	2	5	5	2	4	5	1	5	5	1	5	5	1	4	5	5	1	2	3.65	5	5	1	5	5	1
105	1	Presencial	0	0	62	Mayor de 60 a–os	1	4	4	4	4	4	4	3	4	4	2	5	4	4	4	3.86	5	4	3	4	2	3	5	4	2	4	5	3	5	3	1	2	3	4	3	2	3.35	4	5	1	3	3	1
106	0	Virtual	1	0	41	40 a 49 a–os	1	4	4	4	4	4	4	4	4	4	4	4	4	5	5	4.14	5	5	1	5	1	1	5	3	3	3	3	1	5	5	1	1	4	5	1	1	2.95	5	2	3	4	2	3
107	1	Presencial	0	0	38	30 a 39 a–os	1	5	5	4	5	5	5	3	5	4	5	3	3	5	3	4.29	5	5	4	5	1	3	5	5	4	5	5	1	5	5	1	3	5	4	5	1	3.85	5	4	1	5	3	2
108	1	Presencial	0	0	33	30 a 39 a–os	1	1	1	1	1	1	1	1	1	1	1	1	1	1	1	1.00	5	5	3	1	4	1	5	5	1	5	5	1	5	5	1	1	5	5	1	1	3.25
109	0	Presencial	0	0	44	40 a 49 a–os	1	4	5	4	4	3	4	3	3	3	3	3	3	3	3	3.43	4	4	3	2	1	3	5	4	2		3	1	5	4	1	2	3	4	1	2	2.84	4	4	1	4	4	2
110	0	Presencial	0	0	54	50 a 59 a–os	0	5	5	5	5	5	5	5	5	5	4	5	4	5	4	4.79	5	5	4	4	3	4	4	4	4	4	5	5	4	5	4	1	2	5	3	1	3.80	4	4	4	5	4	5
111	0	Presencial	0	0	28	Menor de 30 a–os	0	4	5	4	5	5	5	5	4	4	1	5	4	4	5	4.29	4	5	3	4	2	1	3	2	3	5	5	1	5	5	1	1	4	5			3.28	5	5	1	5	4	1
112	1	Presencial	0	0	69	Mayor de 60 a–os	0	5	5	5	5	5	5	5	5	5	1	5	5	5	5	4.71	5	5	5	1	1	5	5	5	1	5	5	1	5	5	1	1	5	5	1	1	3.40	5	5	1	5	5	5
113	0	Virtual	1	0	41	40 a 49 a–os	1	5	5	5	5	5	5	5	5	5	4	5	5	5	5	4.93	5	5	4	5	4	5	5	5	1	5	5	1	5	5	1	1	5	5	1	1	3.70	5	5	1	5	5	5
114	1	Virtual	1	0	42	40 a 49 a–os	1	5	5	5	5	5	5	4	5	4	4	4	4	4	5	4.57	5	5	1	5	1	4	4	5	1	4	1	1	5	5	1	3	4	4	4	4	3.35	5	4	1	2	2	2
115	1	Virtual	1	0	45	40 a 49 a–os	0	4	4	4	5	4	4	4	4	4	4	4	4	4	5	4.14	5	5	4	5	4	2	5	5	5	5	5	5	5	5	4	4	5	5	5	5	4.65	5	5	1	3	3	2
116	0	Virtual	1	0	43	40 a 49 a–os	1	5	5	5	5	3	5	5	5	4	4	4	5	5	5	4.64	5	5	5	3	1	4	5	5	3	5	5	1	4	5	1	1	4	4	1	4	3.55	5	5	1	4	2	5
117	1	Virtual	1	0	47	40 a 49 a–os	1	5	4	4	4	5	5	5	5	4	4	4	4	5	5	4.50	5	4	1	3	2	1	5	4	2	5	5	2	3	4	1	1	5	5	1	1	3.00	5	5	1	5	5	1
118	1	Presencial	0	0	50	50 a 59 a–os	0	5	5	5	5	5	5	5	5	5	5	5	5	5	5	5.00	5	5	4	5	4	4	4	5	5	5	5	4	4	5	2	2	4	4	4	2	4.10	5	5	5	5	4	4
119	0	Virtual	1	0	42	40 a 49 a–os	1	5	5	5	5	4	5	4	5	4	3	5	5	5	4	4.57	5	5	3	4	2	3	5	5	4	5	5	1	5	5	2	2	5	5	2	2	3.75	5	5	1	5	5	1
120	0	Virtual	1	0	47	40 a 49 a–os	0	5	5	5	5	5	5	5	5	5	5	5	5	5	5	5.00	5	5	4	4	2	2	5	4	2	5	5	2	4	5	1	5	4	5	4	2	3.75	4	4	1	4	4	1
121	1	Virtual	1	0	39	30 a 39 a–os	1	4	4	4	4	3	3	3	3	4	2	3	4	4	4	3.50	5	5	5	5	5	3	5	4	4	5	5	1	3	5	1	1		5	1	1	3.63	5	5	1	3	4	1
122	0	Virtual	1	0	44	40 a 49 a–os	1	5	5	5	5	1	5	5	4	4	1	5	5	5	5	4.29	5	5	2	4	1	4	5	5	4	5	5	1	5	5	1	5	5	5	5	5	4.10	5	5	1	1	3	1
123	0	Virtual	1	0	37	30 a 39 a–os	0	5	5	5	5	5	4	5	5	5	3	5	5	4	4	4.64	5	5	3	5	5	1	5	5	1	5	5	1	5	5	1	1	5	5	1	1	3.50	5	5	1	5	3	4
124	1	Virtual	1	0	53	50 a 59 a–os	1	5	5	5	5	5	5	5	5	5	5	5	5	5	5	5.00	5	5	4	5	4	1	5	5	1	5	5	1	5	5	1	1	5	5	1	1	3.50	5	5	1	5	5	5
125	1	Virtual	1	0	49	40 a 49 a–os	0	5	4	5	5	5	5	5	4	5	5	5	5	4	5	4.79	5	4	5	5	5	5	5	5	4	5	5	5	5	5	5	4	5	4	4	5	4.75	5	4	5	5	5	5
126	1	Presencial	0	0	35	30 a 39 a–os	1	5	4	5	5	4	4	4	5	4	4	4	4	4	4	4.29	5	5	3	3	2	1	4	2	2	3	5	2	3	3	1	1	3	5	1	1	2.75	4	5	1	2	3	1
127	0	Virtual	1	0	48	40 a 49 a–os	1	5	5	5	5	5	5	5	5	5	2	5	5	5	5	4.79	5	5	3	5	1	1	5	5	1	5	5	1	5	5	1	1	5	5	1	1	3.30	5	5	1	5	3	1
128	1	Virtual	1	0	49	40 a 49 a–os	0	5	5	5	5	4	4	4	5	5	5	5	5	5	4	4.71	5	4	1	5	4	1	5	4	3	4	5	1	5	4	1	1	4	4	1	1	3.15	5	4	1	2	3	2
129	1	Virtual	1	0	49	40 a 49 a–os	1	5	4	4	5	5	5	5	4	5	3	5	4	5	4	4.50	5	5	2	5	2	1	5	5	1	5	5	1	5	5	1	3	5	5	1	1	3.40	5	5	1	5	4	2
130	1	Virtual	1	0	41	40 a 49 a–os	1	4	4	4	4	4	4	4	4	4	4	4	4	4	4	4.00	5	5	4	4	2	3	5	5	4	4	4	2	5	4	2	3	2	3	2	2	3.50	4	5	2	3	4	4
131	0	Virtual	1	0	41	40 a 49 a–os	1	5	5	5	5	5	5	5	5	5	5	5	5	5	5	5.00	5	5	5	5	5	5	5	5	3	4	5	1	5	5	1	1	5	5	5	1	4.05	5	5	1	4	3	4
132	1	Presencial	0	0	52	50 a 59 a–os	1	5	5	5	5	5	5	5	5	5	5	5	5	5	5	5.00	5	3	4	4	4	4	4	4	4	4	4	4	4	4	4	4	4	4	4	4	4.00	4	4	4	4	4	4
133	1	Presencial	0	0	31	30 a 39 a–os	0	4	5	4	4	5	5	5	4	5	4	5	5	4	5	4.57	5	5	4	5	4	3	4	4	3	3	4	4	4	4	4	4	4	4	4	4	4.00	4	4	4	4	4	4
134	0	Presencial	0	0	44	40 a 49 a–os	1	5	5	5	5	5	5	5	5	5	3	5	5	5	3	4.71	5	5	3	5	1	1	5	5	1	5	5	1	5	5	1	1	5	5	1	1	3.30	5	5	1	5	5	1
135	1	Virtual	1	0	45	40 a 49 a–os	1	4	4	4	5	5	5	5	4	4	5	5	5	4	3	4.43	5	5	3	3	2	3	1	2	3	4	4	2	3	3	4	2	4	3	3	4	3.15	5	4	4	4	4	3
136	1	Virtual	1	0	36	30 a 39 a–os	0	5	5	3	4	4	5	3	3	4	3	4	4	5	3	3.93	5	5	5	4	3	4	5	4	4	5	5	1	5	5	3	4	5	5	3	1	4.05	5	5	1	5	5	1
137	1	Virtual	1	0	46	40 a 49 a–os	0	5	5	5	5	4	4	5	5	4	5	5	5	5	4	4.71	5	5	4	5	3	1	5	4	4	5	5	3	5	5	1	3	5	5	1	1	3.75	5	5	1	5	5	1
138	1	Virtual	1	0	38	30 a 39 a–os	1	5	4	5	5	4	5	5	4	5	3	5	5	5	3	4.50	5	5	5	5	5	3	5	5	4	5	5	2	5	5	1	3	5	5	5	1	4.20	5	5	1	3	4	1
139	1	TODOS	1	0	55	50 a 59 a–os	1	4	5	5	5	4	4	4	5	5	4	5	5	5	4	4.57	5	1	2	2	1	3	3	2	1	2	5	5	1	1	1	3	5	1	1	1	2.30	3	3	3	3	3	3
140	1	Virtual	1	0	35	30 a 39 a–os	1	4	4	4	4	4	4	4	4	4	4	4	4	4	4	4.00	4	4	4	4	4	4	4	4	4	4	4	4	4	4	4	4	4	4	4	4	4.00	4	4	4	4	4	4
141	0	Presencial	0	1	46	40 a 49 a–os	1	5	4	4	5	4	4	3	5	4	3	4	4	4	4	4.07	4	5	4	4	1	5	5	5	1	4	5	3	5	4	3	3	4	3	3	3	3.70	5	5	5	3	3	3
142	1	Presencial	0	1	35	30 a 39 a–os	1	5	4	4	5	4	4	4	4	4	2	4	4	4	1	3.79	5	5	1	4	3	1	5	5	4	5	5	1	5	5	1	1	4	5	1	1	3.35	5	5	1	5	5	1
143	1	Virtual	1	0	46	40 a 49 a–os	1	4	4	3	4	4	3	4	4	4	4	4	4	4	3	3.79	4	5	3	2	4	2	5	4	2	4	5	1	4	4	1	3	4	4	1	1	3.15	4	4	1	4	4	1
144	1	Virtual	1	0	47	40 a 49 a–os	0	5	4	5	5	3	4	3	4	4	4	3	4	4	4	4.00	4	4	2	4	2	2	4	2	5	4	4	3	4	4	2	3	3	4	3	2	3.25	5	4	2	4	3	4
145	1	Presencial	0	1	54	50 a 59 a–os	0	5	5	5	5	5	5	5	5	5	5	5	5	5	5	5.00	5	5	1	5	5	1	5	5	1	5	5	1	5	5	1	1	5	5	1	1	3.40	5	5	1	5	5	1
146	1	Presencial	0	1	40	40 a 49 a–os	0	5	5	4	5	5	5	5	4	5	3	5	3	5	4	4.50	5	5	1	5	1	1	5	4	1	5	5	1	5	5	1	3	5	5	1	1	3.25	5	4	1	4	3	1
147	0	Presencial	0	1	38	30 a 39 a–os	0	4	5	4	5	4	5	5	5	3	4	4	4	4	4	4.29	5	5	4	5	2	3	5	3	3	4	5	1	5	5	1	1	4	5	1	1	3.40	5	5	1	3	4	4
148	1	Presencial	0	1	46	40 a 49 a–os	0	5	4	5	5	5	5	4	5	5	1	5	5	5	5	4.57	5	5	3	5	1	1	5	5	3	5	5	5	5	5	1	5	5	5	5	5	4.20	5	5	1	5	5	1
149	0	Virtual	1	0	44	40 a 49 a–os	1	5	5	4	5	5	5	5	5	5	5	5	4	5	5	4.86	5	5	5	5	5	3	5	5	1	5	5	1	5	5	2	5	5	5	4	1	4.10	2	4	1	5	4	4
150	1	Presencial	0	1	46	40 a 49 a–os	0	2	2	2	2	2	2	2	2	2	2	2	2	2	2	2.00	2	2	2	2	2	2	2	2	2	2	2	2	2	2	2	2	2		2	2	2.00	2	2	2	2	2	2
151	0	Presencial	0	1	36	30 a 39 a–os	0	4	5	5	5	4	4	4	5	4	4	4	5	5	5	4.50	5	5	2	4	2	3	5	5	2	4	5	1	5	5	1	1	4	5	1	1	3.30	5	5	1	5	5	1
152	1	Presencial	0	1	50	50 a 59 a–os	1	5	5	5	5	5	5	5	5	3	3	4	4	5	5	4.57	5	5	1	5	1	1	5	5	1	5	5	1	5	5	1	3	3	5	1	1	3.20	4	5	1	5	3	3
153	0	Presencial	0	1	46	40 a 49 a–os	0	4	5	4	4	5	5	5	4	5	4	4	4	4	4	4.36	5	5	3	4	2	2	5	5	2	4	5	1	4	5	1	4	5	5	4	3	3.70	5	5	5	4	5	5
154	1	Presencial	0	1	44	40 a 49 a–os	0	4	4	4	4	4	4	4	4	5	4	4	4	4	4	4.07	5	4	4	4	3	1	5	4	2	5	5	1	5	4	1	3	5	5	1	1	3.40	4	5	1	5	5	1
155	1	Virtual	1	0	56	50 a 59 a–os	0	4	5	4	5	5	5	5	4	4	3	4	4	4	4	4.29	5	4	3	5	3	2	5	4	3	4	4	1	5	5	5	2	4	5	2	1	3.60	5	5	1	4	4	1
156	0	Virtual	1	0	40	40 a 49 a–os	0	4	5	3	4	5	4	5	5	5	4	4	4	4	4	4.29	5	5	5	5	2	2	5	3	1	5	5	1	3	5	1	3	5	3	1	1	3.30	3	3	1	3	3	5
157	0	Virtual	1	0	44	40 a 49 a–os	1	4	5	4	5	5	4	5	5	5	2	5	4	5	4	4.43	5	5	3	3	2	1	5	5	3	4	5	1	5	5	1	3	5	5	1	1	3.40	5	5	1	4	4	1
158	1	Presencial	0	1	47	40 a 49 a–os	0	5	5	4	5	5	5	4	4	3	1	5	3	4	3	4.00	4	4	4	3	1	4	5	3	1	4	4	3	5	2	3	3	4	5	4	1	3.35	4	3	3	2	3	3
159	0	Presencial	0	1	40	40 a 49 a–os	0	2	1	2	2	1	1	2		2	4	1	3	2	3	2.00	1	1	2	3	4	5	2	2	3	1	2	5	1	1		1	1	2	2	2	2.16	4	4	4	4	4	4
160	1	Presencial	0	1	35	30 a 39 a–os	1	5	5	5	5	5	5	5	5	5	3	5	5	5	4	4.79	5	4	3	2	1	3	1	1	1	4	4	2	2	5	1	3	1	3	3	3	2.60	3	3	3	3	3	3
161	0	Virtual	1	0	57	50 a 59 a–os	1	5	5	5	5	5	5	5	5	5	5	5	5	5	5	5.00	5	5	5	5	5	1	5	5	5	5	5	5	5	5	1	5	5	5	5	5	4.60	5	5	1	5	5	1
162	1	Virtual	1	0	52	50 a 59 a–os	0	4	5	4	4	4	3	3	4	4	3	4	4	4	4	3.86	5	5	5	5	5	1	3	4	4	4	4	3	4	4	4	4	4	4	4	4	4.00	4	4	4	4	4	4
163	1	Presencial	0	1	61	Mayor de 60 a–os	1	4	5	5	4	4	5	4	4	4	4	5	5	5	5	4.50	5	5	4	4	2	3	3	3	2	3	3	2	4	4	1	4	4	4	4	4	3.40	5	5	2	3	4	3
164	1	Presencial	0	1	48	40 a 49 a–os	1	5	5	5	5	4	5	4	5	4	3	4	4	5	5	4.50	5	5	3	5	1	1	5	4	3	4	5	1	4	4	1	3	4	4	1	1	3.20	5	4	1	4	4	1
165	1	Virtual	1	0	45	40 a 49 a–os	1	5	4	5	5	4	5	5	5	5	4	5	5	5	5	4.79	5	5	4	5	5	4	5	4	4	5	5	3	5	3	2	3	5	4	2	2	4.00	5	4	2	4	3	4
166	0	Virtual	1	0	41	40 a 49 a–os	0	5	5	5	5	4	4	4	5	4	3	5	5	4	4	4.43	5	5	2	4	4	2	4	4	1	3	4	1	4	4	2	1	3	5	1	1	3.00	5	5	1	4	4	1
167	0	Presencial. virtual y distancia	1	1	47	40 a 49 a–os	0	3	5	3	4	4	4	4	4	4	4	4	4	4	3	3.86	3	5	1	3	3	4	5	4	1	3	5	1	4	4	1	1	3	4	3	1	2.95	4	5	1	3	3	1
168	1	Presencial	0	1	42	40 a 49 a–os	1	4	4	4	4	4	4	4	4	4	4	4	4	4	4	4.00	5	5	3	5	3	4	5	5	2	5	5	1	5	5	1	3	5	5	1	1	3.70	5	5	1	5	5	1
169	1	Presencial	0	1	39	30 a 39 a–os	0	4	4	4	4	4	3	4	4	4	2	4	4	4	4	3.79	5	5	3	5	2	1	5	5	3	4	5	1	5	4	1	3	5	5	1	1	3.45	5	5	1	4	5	1
170	0	Presencial	0	1	36	30 a 39 a–os	0	4	5	4	4	5	4	5	5	4	3	4	4	4	3	4.14	5	5	3	4	1	4	5	5	1	5	5	3	5	5	1	1	5	5	5	1	3.70	5	5	1	5		1
171	1	Presencial	0	1	37	30 a 39 a–os	0	4	5	4	5	4	4	5	5	5	3	5	5	5	5	4.57	5	5	5	4	1	4	5	4	2	5	5	1	5	5	1	5	3	4	2	1	3.60	5	5	1	3	2	1
172	0	Virtual	1	0	55	50 a 59 a–os	1	4	5	4	4	5	4	2	5	3	1	4	3	5	5	3.86	5	5	1	5	2	1	5	5	1	5	5	1	5	5	1	5	5	5	1	1	3.45	5	5	1	5	5	1
173	1	Presencial	0	1	37	30 a 39 a–os	1	5	4	4	5	4	4	5	4	4	4	4	5	4	4	4.29	5	4	5	4	5	5	4	5	5	4	5	5	4	4	5	5	5	4	4	4	4.55	4	4	4	4	4	4
174	0	Presencial	0	1	49	40 a 49 a–os	0	4	5	5	5	4	4	5	5	4	3	5	5	5	5	4.57	5	4	4	4	3	4	5	5	4	5	5	2	4	4	2	2	4	4	2	2	3.70	5	4	1	5	4	1
175	1	Presencial	0	1	45	40 a 49 a–os	0	4	4	4	5	3	2	5	4	4	3	3	5	3	3	3.71	5	4	3	4	2	2	5	4	3	5	4	2	4	4	1	3	4	4	4	2	3.45	4	4	1	5	4	2
176	1	Presencial	0	1	36	30 a 39 a–os	0	4	4	4	5	5	5	4	5	5	4	5	5	4	4	4.50	5	4	2	3	3	3	4	4	3	4	5	5	5	4	1	3	5	5	4	2	3.70	5	5	5	5	4	3
177	1	Virtual	1	0	35	30 a 39 a–os	0	4	3	4	5	3	4	3	5	3	4	3	3	3	3	3.57	3	3	3	3	2	2	5	4	3	3	3	2	2	2	1	4	2	3	2	1	2.65	3	4	1	2	2	2
178	1	Presencial	0	1	56	50 a 59 a–os	1	5	4	5	4	4	5	5	4	4	2	4	3	4	4	4.07	4	5	2	4	2	3	4	5	4	4	4	1	4	5	1	1	3	4	2	1	3.15	5	4	1	3	3	1
179	0	Virtual	1	0	44	40 a 49 a–os	1	5	5	5	5	5	5	5	5	5	5	5	5	5	5	5.00	5	5	1	5	4	1	1	1	1	1	1	1	5	5	1	1	5	5	1	1	2.55	5	5	1	5	5	5
180	1	Presencial	0	1	36	30 a 39 a–os	0	5	5	5	5	5	5	5	5	5	5	5	5	5	5	5.00	5	4	4	4	4	4	4	4	4	4	4	4	5	5	2	5	5	5	1	1	3.90	5	5	1	5	5	1
181	0	Presencial	0	1	35	30 a 39 a–os	1	5	5	4	5	5	5	4	4	5	4	5	5	4	4	4.57	5	5	5	4	1	1	5	3	1	5	5	3	5	4	3	1	5	5	1	1	3.40	5	5	1	5	5	1
182	1	Presencial	0	1	45	40 a 49 a–os	0	4	4	4	4	4	4	4	4	4	4	4	4	4	4	4.00	4	4	4	4	4	4	4	4	4	4	4	4	4	4	4	4	4	4	4	4	4.00	4	4	4	4	4	4
183	1	Presencial	0	1	45	40 a 49 a–os	0	4	4	3	4	5	4	4	4	5	3	4	4	5	4	4.07	5	4	3	5	1	1	4	4	4	4	5	2	4	4	1	4	4	5	2	1	3.35	5	5	2	5	4	1
184	1	Virtual	1	0	41	40 a 49 a–os	0	4	5	5	4	5	4	5	5	4	2	4	5	5	4	4.36	5	4	4	3	1	3	3	2	3	4	4	4	2	3	1	1	2	4	2	3	2.90	4	5	1	5	5	1
185	0	Virtual	1	0	41	40 a 49 a–os	0	4	4	5	5	5	4	5	4	5	4	5	5	5	4	4.57	5	5	1	5	4	1	5	5	1	5	5	1	5	5	1	2	4	4	1	1	3.30	5	5	1	5	1	5
186	0	Virtual	1	0	40	40 a 49 a–os	0	4	5	5	5	5	4	5	5	4	3	5	5	5	4	4.57	5	5	1	3	1	1	1	5	1	5	5	3	5	5	3	3	4	5	1	1	3.15	5	5	1	5	3	1
187	0	Virtual	1	0	47	40 a 49 a–os	1	5	5	5	5	4	5	5	5	5	4	5	5	5	4	4.79	5	5	4	5	4	3	5	4	5	4	5	1	2	5	3	5	5	5	5	1	4.05	5	5	1	5	3	2
188	0	Virtual	1	0	39	30 a 39 a–os	0	5	4	4	5	5	5	5	4	5	5	5	5	5	5	4.79	5	5	2	5	2	1	5	5	3	5	5	1	5	5	1	1	5	5	1	1	3.40	5	5	1	5	5	5
189	0	Presencial	0	1	37	30 a 39 a–os	0	4	5	4	4	5	5	4	4	5	2	5	5	5	4	4.36	5	5	4	5	4	1	5	5	2	5	5	1	5	5	1	3	4	5	1	1	3.60	5	5	1	1	5	1
190	1	Presencial	0	1	42	40 a 49 a–os	1	5	5	5	5	5	5	5	5	5	5	5	5	5	5	5.00	5	5	5	5	5	5	5	5	5	5	5	5	5	5	5	5	5	5	5	5	5.00	5	5	5	5	5	5
191	1	Presencial	0	1	27	Menor de 30 a–os	1	5	5	5	5	5	5	5	5	5	5	5	5	5	5	5.00	5	5	5	5	5	5	5	5	5	5	5	5	5	5	5	5	5	5	5	5	5.00	5	5	5	5	5	5
192	1	Presencial	0	1	47	40 a 49 a–os	0	5	5	5	5	5	5	5	4	5	4	5	4	5	4	4.71	5	5	3	3	1	3	5	4	4	4	5	3	4	3	1	3	3	4	2	3	3.40	4	4	2	3	3	2
193	1	Presencial	0	1	39	30 a 39 a–os	1	4	4	4	5	4	5	4		4	4	4	4	5	4	4.23	5	5	5	5	5	4	4	4	4	5	5	4	5	4	1	4	4	4	4	1	4.10	5	5	1	4	4	4
194	0	Presencial	0	1	57	50 a 59 a–os	1	5	5	5		5	5	5	5	5	5	5	5	5	5	5.00	5	5	3	3	2		2	5	2	5	5	1	4	5	2	1	1	2	1	1	2.89	5	5	1	4	4	4
195	1	Presencial	0	1	49	50 a 59 a–os	0	3	3	3	3	3	3	3	3	3	3	3	3	3	3	3.00	2	2	2	2	2	2	2	2	2	2	2	2	2	2	2	2	2	2	2	2	2.00	3	3		3	2	3
196	1	Presencial	0	1	50	50 a 59 a–os	1	4	4	4	5	5	5	5	5	4	3	4	4	5	5	4.43	5	5	5	5	1	3	5	4	1	5	3	1	5	5	1	2	3	4	1	1	3.25	3	4	1	4	4	2
197	0	Presencial	0	1	46	40 a 49 a–os	1	5	5	5	5	4	4	4	4	5	4	5	5	5	4	4.57	5	5	1	3	3	2	3	4	3	5	5	1	5	5	1	4	5	5	1	1	3.35	5	5	1	4	5	2
198	1	Presencial	0	1	35	30 a 39 a–os	1	3	4	3	4	5	4	2	5	4	2	5	4	5	4	3.86	5	5	1	5	1	1	5	5	5	5	5	1	5	5	1	1	5	5	1	1	3.40	5	5	1	5	5	1
199	1	Presencial	0	1	50	50 a 59 a–os	0	4	4	3	4	4	3	4	5	5	4	4	5	5	5	4.21	5	5	2	4	1	3	4	4	2	4	4	4	4	5	3	5	4	4	4	1	3.60	4	4	4	4	4	4
[truncated: 18 more columns]
