# Supplementary material for: The role of soft skills and multicultural attitudes in enhancing teaching quality in Colombian higher education
Source: PLoS One. 2025 Apr 11;20(4):e0321490. doi: 10.1371/journal.pone.0321490 (PMC11990575; doi:10.1371/journal.pone.0321490)
Supplement: S1 Data — (XLSX) [file pone.0321490.s003.xlsx]

## Sheet: hoja 1
id	Género	Modalidad de enseñanza	ModVirtual	Modpresencial	Edad	Grupo de edad	Actividadesfuera	Pensamiento analítico e innovación	Aprendizaje activo y estrategias de aprendizaje.	Resolución de problemas complejos.	Pensamiento crítico y análisis.	Resiliencia, tolerancia al estrés y flexibilidad.	Creatividad, originalidad e iniciativa.	Liderazgo e influencia social.	Razonamiento, resolución de problemas e ideación.	Inteligencia emocional.	Diseño y programación de tecnología.	Comunicación asertiva	Negociación	Habilidades interpersonales e interculturales	Conocimiento de asuntos globales	Habiliades_blandas	Me resulta gratificante enseñar a un grupo de estudiantes culturalmente diverso	Los métodos de enseñanza deben adaptarse para satisfacer las necesidades de un grupo de estudiantes culturalmente diverso.	A veces pienso que se pone demasiado énfasis en la conciencia multicultural y la formación de los profesores.	Los profesores tienen la responsabilidad de ser conscientes de los antecedentes culturales de sus alumnos.	Con frecuencia invito a miembros de la familia extensa (p. ej., primos, abuelos, padrinos) a asistir a conferencias de padres y maestros.	No es responsabilidad del maestro fomentar el orgullo por la cultura de uno	A medida que el aula se vuelve más diversa culturalmente, el trabajo del maestro se vuelve cada vez más desafiante	Creo que el papel del docente debe redefinirse para abordar las necesidades de los estudiantes de orígenes culturalmente diversos.	Cuando se trata de estudiantes bilingües, los estilos de comunicación a menudo se interpretan como problemas de comportamiento.	A medida que el aula se vuelve más diversa culturalmente, el trabajo del maestro se vuelve cada vez más gratificante	Puedo aprender mucho de estudiantes con antecedentes culturales diferentes	No es necesaria la formación multicultural del profesor	Para ser un maestro eficaz, uno debe ser consciente de las diferencias culturales presentes en el aula.	La capacitación en conciencia multicultural puede ayudarme a trabajar de manera más efectiva con una población estudiantil diversa	El estudiante debe aprender a comunicarse solo en español	El currículo de hoy da una importancia indebida al multiculturalismo y la diversidad.	Soy consciente de la diversidad de antecedentes culturales en mi salón de clases.	Independientemente de la composición de mi clase, es importante que los estudiantes sean conscientes de la diversidad multicultural	Ser consciente de la multiculturalidad no es relevante para la materia que enseño	Enseñar a los estudiantes sobre la diversidad cultural solo creará conflicto en el aula	Actitud_Multicultural	Los colombianos deberían reconocer que una característica fundamental de sus sociedad es la diversidad	Deberíamos ayudar a las minorías étnicas a preservar su identidad	Los inmigrantes deberían olvidar rapidamente sus orígenes y su cultura	Una sociedad con grupos étnicos y culturales está mas preparada para afrontar problemas	Los colombianos de diferentes etnias aferrados a sus formas de vida refuerzan la unidad del país	Los colombianos de diferentes etnias deberían reservar su cultura para sí mismos
1	1	Virtual	1	0	31	30 a 39 años	1	3	2	3	2	3	3	3	3	3	2	2	3	3	3	2.71429	5		3	5	3	3	5	5	4	5	5	3	5	5	1	5	5	5	5	5	4.31579	5	5	3	5	5	5
2	1	Virtual	1	0	31	30 a 39 años	1	4	4	4	4	4	4	5	5	4	4	4	4	4	4	4.14286	4	4	3	4	4	1	5	4	3	4	5	2	4	4	2	2	4	4	2	2	3.35	5	4	2	3	3	2
3	0	Virtual	1	0	37	30 a 39 años	0	3	3	3	3	2	2	3	3	3	2	3	3	3	3	2.78571	2	2	1	1	1	1	2	2	2	2	2	1	2	2	1	2	2	2	1	1	1.6	3	3	1	2	3	1
4	1	Presencial	0	0	54	50 a 59 años	0	4	4	3	4	4	3	3	3	4	1	4	3	3	3	3.28571	4	4	2	2	2	1	4	4	2	4	4	2	4	4	1	2	4	4	1	1	2.8	4	4	1	4	2	1
5	1	Presencial	0	0	63	Mayor de 60 años	1	5	4	4	4	4	4	4	4	4	3	5	4	4	5	4.14286	5	4	4	4	1	4	4	4	4	5	5	2	4	4	1	1	5	4	1	1	3.35	5	5	1	5	4	2
6	1	Presencial	0	0	53	50 a 59 años	0	4	4	4	4	4	4	4	4	4	1	4	4	4	4	3.78571	5	5	1	1	1	1	5	5	1	1	5	1	5	5	1	1	5	5	1	1	2.8	5	5	1	5	1	1
7	1	Virtual	1	0	50	50 a 59 años	0	4	4	4	4	4	4	3	4	3	3	4	4	4	4	3.78571	4	4	2	3	2	2	4	4	2	4	4	2	4	4	1	3	4	4	4	1	3.1	4	4	1	5	4	1
8	0	Virtual	1	0	40	40 a 49 años	0	5	5	5	5	5	4	5	4	5	4	5	5	5	4	4.71429	5	5	4	5	2	5	4	1	1	4	5	5	5	4	1	4	4	5	5	1	3.75	5	5	1	3	3	1
9	0	Presencial	0	0	37	30 a 39 años	0	4	4	4	4	4	4	4	4	4	3	4	4	4	4	3.92857	3	4	3	3	3	3	3	3	2	3	4	2	3	3	1	3	3	3	3	3	2.9	3	3	3	3	3	3
10	0	Virtual	1	0	35	30 a 39 años	1	3	4	3	4	4	4	3	3	4	1	5	4	4	3	3.5	5	5	1	5	3	1	4	4	1	5	5	1	5	5	1	1	4	5	1	1	3.15	5	5	1	3	2	1
11	0	Virtual	1	0	36	30 a 39 años	1	5	5	5	5	5	5	5	5	5	4	5	5	5	5	4.92857	5	5	3	5	1	1	5	5	3	5	5	1	5	5	1	3	4	5	1	1	3.45	5	5	1	3	3	5
12	0	Virtual	1	0	34	30 a 39 años	0	5	5	4	5	4	4	5	4	4	2	5	5	5	4	4.35714	5	5	2	4	1	3	5	2	1	4	4	2	3	5	1	1		5	1	1	2.89474	5	5	1	5	5	1
13	1	Virtual	1	0	41	40 a 49 años	1	5	4	5	5	5	5	5	5	5	4	5	5	5	5	4.85714	5	5	1	5	5	1	5	5	5	5	5	1	5	5	1	5	5	5	1	1	3.8	5	5	5	5	5	1
14	1	Presencial	0	0	38	30 a 39 años	1	5	5	5	5	5	5	5	5	5	5	5	5	5	5	5	5	5	2	5	2	2	5	5	2	5	5	2	5	5	1	1	5	5	1	1	3.45	5	5	1	5	5	1
15	0	Virtual	1	0	42	40 a 49 años	1	5	5	5	5	5	5	5	5	5	4	5	5	3	3	4.64286	5	5	5	5	5	1	5	5	1	5	5	1	5	5	1	3	3	3	5	1	3.7	5	5	1	5	3	3
16	0	Virtual	1	0	37	30 a 39 años	1	4	4	4	4	3	3	4	4	3	3	4	4	3	4	3.64286	5	5	4	4	3	4	5	5	5	5	5	3	5	5	3	4	4	4	3	2	4.15	5	5	2	4	4	4
17	0	Virtual	1	0	50	50 a 59 años	1	5	5	5	5	4	4	5	5	5	4	5	5	5	5	4.78571	5	5	1	1	1	5	5	5	1	5	5	5	5	5	1	1	5	5	5	1	3.6	5	5	1	5	1	5
18	0	Virtual	1	0	46	40 a 49 años	0	4	5	4	4	4	4	3	3	3	3	4	4	4	4	3.78571	2	5	4	1	4	3	5	4	4	5	4	3	4	3	1	4	3	5	5	1	3.5	5	4	3	4	4	4
19	1	Virtual	1	0	52	50 a 59 años	0	5	5	5	5	5	5	5	5	5	5	5	5	5	5	5	5	5	2	4	3	2	3	4	2	4	5	1	4	4	2	5	4	4	4	1	3.4	5	5	2	2	4	4
20	0	Virtual	1	0	55	50 a 59 años	1	4	4	4	4	4	4	4	4	4	4	5	5	4	4	4.14286	5	5	4	4	1	2	2	3	3	3	4	2	2	4	3	4	4	4	2	2	3.15	5	5	2	5	5	2
21	1	Virtual	1	0	47	40 a 49 años	0	4	5	4	4	4	4	4	4	4	4	4	3	5	4	4.07143	5	5	1	5	2	1	5	5	4	5	5	1	5	5	1	1	5	5	1	1	3.4	5	5	1	5	5	1
22	0	Virtual	1	0	45	40 a 49 años	1	5	5	5	5	5	5	5	5	5	3	5	4	5	4	4.71429	5	5	4	4	1	2	5	4	1	5	5	1	4	5	1	1	4	4	4	1	3.3	5	5	1	5	4	1
23	1	Virtual	1	0	52	50 a 59 años	0	2	1	2	2	2		2	2	2	1	2	2	2	2	1.84615	2	2	1	1	2	1	2	2	1	2	2	1	2	2	1	2	2	3	2	2	1.75	2	2	1	1	1	1
24	1	Virtual	1	0	48	40 a 49 años	1	5	5	5	5	4	4	5	5	4	3	5	4	5	5	4.57143	5	5	1	5	3	1	3	3	1	5	5	1	5	5	1	1	5	5	1	1	3.1	5	5	1	5	5	1
25	1	Virtual	1	0	40	40 a 49 años	0	5	5	5	5	5	5	5	5	4	4	5	4	5	4	4.71429	4	4	4	5	4	2	5	4	3	4	5	5	4	5	2	4	4	4	5	4	4.05	5	5	5	5	5	5
26	1	Virtual	1	0	60	Mayor de 60 años	0	5	5	5	5	5	5	5	5	5	5	5	5	5	5	5	5	5	5	5	5	5	5	5	5	5	5	5	5	5	5	5	5	5	5	5	5	5	5	1	4	5	1
27	0	Virtual	1	0	40	40 a 49 años	1	5	5	5	4	5	5	5	4	5	3	3	5	5	5	4.57143	5	5	3	4	4	3	5	5	2	5	5	3	5	5	3	4	5	5	5	5	4.3	5	5	1	3	5	5
28	0	Virtual	1	0	38	30 a 39 años	0	5	5	5	5	4	5	5	3	5	2	5	5	5	5	4.57143	5	5	2	3	2	3	3	2	2	5	5	5	5	5	2	5	5	5	2	2	3.65	5	5	1	3	5	2
29	1	Presencial	0	0	34	30 a 39 años	0	5	4	4	5	4	5	4	5	3	2	4	5	4	4	4.14286	5	5	2	3	2	1	4	3	3	3	3	3	3	3	3		4	3	4	3	3.15789	5	5	2	3	4	3
30	1	Virtual	1	0	38	30 a 39 años	0	5	4	5	4	5	4	5	4	5	5	4	5	5	5	4.64286	5	4	5	5	4	5	4	5	5	4	5	4	5	5	4	5	5	4	4	4	4.55	4	5	4	4	5	4
31	0	Presencial	0	0	41	40 a 49 años	1	4	4	4	4	4	4	4	3	4	3	4	4	4	4	3.85714	4	4	5	4	1	3	5	4	1	4	4	3	4	4	2	3	3	3	4	3	3.4	4	4	1	3	3	2
32	1	Virtual	1	0	57	50 a 59 años	0	5	5	5	5	5	5	5	5	5	5	5	5	5	5	5	5	5	1	5	4	2	5	5	5	5	5	1	5	5	1	3	5	5	1	1	3.7	5	5	1	3	5	4
33	0	Virtual	1	0	45	40 a 49 años	0	4	4	5	5	5	4	5	5	5	3	5	5	5	4	4.57143	5	5	3	3	1	3	4	3	1	3	4	3	3	3	3	4	1	4	2	1	2.95	5	5	1	3		1
34	0	Virtual	1	0	40	40 a 49 años	0	4	4	4	4	4	4	4	4	4	4	4	4	4	4	4	5	5	2	5	4	3	4	4	1	3	4	1	3	4	1	4	4	4	2	1	3.2	4	5	1	5	4	2
35	1	Virtual	1	0	45	40 a 49 años	1	5	4	5	4	5	5	4	4	4	3	5	4	4	4	4.28571	5	5	3	4	3	1	5	4	2	5	5	1	5	4	1	1	3	5	4	2	3.4	5	5	1	3	4	1
36	0	Virtual	1	0	45	40 a 49 años	0	5	5	4	5	5	5	5	5	5	3	5	5	5	4	4.71429	5	5	5	5	3	2	4	4	1	5	5	2	5	5	1	1	4	5	5	1	3.65	4	5	1	5	5	1
37	0	Virtual	1	0	45	40 a 49 años	0	4	3	3	5	4	5	3	4	3	2	4	3	2	3	3.42857	4	5	2	5	4	2	5	4	4	3	5	1	1	5	3	4	3	4	1	3	3.4	4	4	1	4	3	4
38	1	Virtual	1	0	36	30 a 39 años	1	5	5	4	4	5	5	5	5	4	4	5	5	4	5	4.64286	5	5	4	5	3	2	4	3	4	5	5	3	5	5	3	5	5	5	2	1	3.95	5	5	2	3	4	2
39	1	Presencial	0	0	37	30 a 39 años	0	4	5	4	5	4	5	4	5	4	5	4	5	4	4	4.42857	5	4	1	5	4	1	4	4	1	5	5	1	4	4	1	2	4	4	1	1	3.05	5	5	1	4	4	4
40	1	Virtual	1	0	46	40 a 49 años	1	4	4	4	5	4	3	4	4	4	4	4	5	5	3	4.07143	4	3	3	2	2	3	3	4	3	4	4	4	4	3	4	4	3	4	4	4	3.45	3	5	1	4	3	1
41	1	Virtual	1	0	42	40 a 49 años	0	4	4	4	5	4	4	5	4	5	5	5	4	4	4	4.35714	5	4	5	5	5	5	5	5	5	4	4	4	5	5	5	5	5	4	5	4	4.7	5	5	4	5	5	4
42	1	Virtual	1	0	45	40 a 49 años	1	4	4	4	4	4	4	4	4	4	4	4	4	4	4	4	4	4	4	4	4	4	4	4	4	4	4	4	4	4	4	4	4	4	4	4	4	4	4	4	4	4	4
43	0	Presencial	0	0	46	40 a 49 años	1	5	5	5	5	5	5	5	5	5	5	5	4	5	5	4.92857	5	5	5	5	5	5	5	5	5	5	4	3	5	5	4	3	5	5	2	2	4.4	5	5	1	5	4	5
44	0	Virtual	1	0	34	30 a 39 años	0	5	5	5	5	5	5	5	5	5	3	5	5	5	3	4.71429	5	5	3	5	4	1	1	1	1	5	5	1	5	5	1	1	5	5	1	1	3.05	5	5	1	5	5	1
45	1	Presencial	0	0	45	40 a 49 años	0	4	4	4	4	4	4	4	4	4	4	4	3	4	4	3.92857	3	3	3	3	3	2	3	3	2	3	3	2	2	2	1	2	3	2	3	3	2.55	4	4	4	4	4	4
46	0	Virtual	1	0	48	40 a 49 años	0	3	5	4	4	5	4	4	3	4	4	4	4	4	2	3.85714	5	5	3	5	4	3	4	4	3	4	5	2	5	5	2	4	5	5	2	2	3.85	4	5	2	5	4	3
47	1	Virtual	1	0	40	40 a 49 años	0	5	5	5	5	4	4	5	5	5	4	5	5	5	5	4.78571	5	5	5	5	3	1	2	5	1	5	5	2	4	5	3	4	5	5	4	4	3.9	3	3	3	3	3	3
48	0	Virtual	1	0	45	40 a 49 años	1	4	5	4	5	5	4	4	5	5	4	5	5	5	4	4.57143	5	5	5	5	5	5	5	5	5	5	5	5	5	5	5	5	5	5	5	5	5	5	5	1	4	5	2
49	1	Virtual	1	0	40	40 a 49 años	0	5	5	5	4	5	5	5	5	4	4	4	5	5	3	4.57143	5	5	4	5	5	4	4	4	3	4	5	3	4	5	2	2	5	5	4	1	3.95	5	4	1	2	3	3
50	0	Virtual	1	0	41	40 a 49 años	1	4	4	4	4	5	4	4	4	5	3	5	4	5	3	4.14286	5	5	4	4	3	1	4	4	2	4	5	1	5	5	2	3	3	4	1	1	3.3	5	5	1	5	3	3
51	1	Presencial	0	0	58	50 a 59 años	0	4	4	4	4	4	4	3	3	4	4	3	5	5	4	3.92857	4	4	4	5	3	4	4	5	5	5											4.3	5	5	4	4	5	5
52	1	Virtual	1	0	53	50 a 59 años	0	3	2	2	3		3	3	3	2	2	3	2	3	3	2.61538	2	2	2	2	2	1	2	2	2	2	2	2	2	2	2	2	2	2	2	2	1.95	3	3	1	3	3	3
53	0	Virtual	1	0	51	50 a 59 años	0	4	4	3	5	5	4	4	4	5	2	4	5	5	4	4.14286	4	5	3	4	3	3	4	4	3	4	5	2	4	4	1	2	4	5	2	3	3.45	5	5	2	4	4	5
54	1	Presencial	0	0	55	50 a 59 años	0	4	4	4	4	4	4	4	4	4	3	5	5	4	4	4.07143	5	5	1	5	1	1	4	3	1	5	5	1	5	5	1	1	5	5	1	1	3.05	5	1	1	5	3	3
55	0	Virtual	1	0	48	40 a 49 años	1	5	5	4	5	4	5	4	5	4	5	5	4	4	4	4.5	5	5	1	3	2	1	4	3	2	3	3	1	4	4	1	1	5	5	1	1	2.75	5	5	1	5	5	1
56	0	Presencial	0	0	36	30 a 39 años	0	4	4	4	4	4	4	4	3	3	3	4	4	4	4	3.78571	5	5	3	3	3	2	5	5	3	5	5	3	4	4	1	3	4	4	4	4	3.75	4	4	1	4	4	1
57	1	Virtual	1	0	39	30 a 39 años	0	5	5	4	5	5	5	4	4	5	4	5	5	4	4	4.57143	5	5	4	5	4	1	4	5	1	5	5	2	5	5	1	5	4	5	2	4	3.85	5	5	1	2	4	1
58	0	Virtual	1	0	49	40 a 49 años	0	5	5	5	5	5	5	5	5	5	5	5	5	5	5	5	5	5	5	5	3	1	5	5	3	5	5	1	5	5	1	5	5	5	1	1	3.8	5	5	1	3	5	1
59	1	Presencial	0	0	59	50 a 59 años	0	4	4	4	4	4	4	4	4	4	4	4	4	4	4	4	3	3	2	3	2	3	3	3	2	3	3	2	3	3	3	2	3	3	2	1	2.6	4	4	2	4	3	3
60	1	Virtual	1	0	50	50 a 59 años	0	5	5	5	5	5	5	5	5	5	5	5	5	5	5	5	5	5	3	4	4	3	5	5	5	5	5	4	5	5	1	3	3	4	5	1	4	5	5	1	5	5	1
61	0	Presencial	0	0	40	40 a 49 años	1	5	5	5	5	4	5	5	5	4	5	4	5	5	5	4.78571	5	5	1	5	4	1	4	5	1	5	5	1	5	5	1	1	5	5	1	1	3.3	5	5	1	4	5	1
62	1	Virtual	1	0	55	50 a 59 años	0	5	5	5	5	4	5	5	4	4	5	4	5	4	4	4.57143	5	5	4	5	4	2	5	4	4	5	4	4	5	5	3	3	5	5	5	2	4.2	5	5	2	5	4	5
63	1	Presencial	0	0	38	30 a 39 años	0	4	5	4	5	4	5	5	5	4	2	5	5	5	5	4.5	5	5	1	4	2	3	5	5	3	5	5	1	5	5	1	1	4	5	5	2	3.6	5	5	1	5	3	1
64	0	Virtual	1	0	48	40 a 49 años	0	3	3	3	3	3	3	3	3	3	3	4	3	3	3	3.07143	5	4	3	4	2	3	4	3	2	4	5	2	4	5	2		4	5	2	2	3.42105	5	4	1		3	2
65	0	Presencial	0	0	41	40 a 49 años	0	4	4	4	5	5	5	4	4	4	1	4	5	5	4	4.14286																					#DIV/0!
66	0	Virtual	1	0	41	40 a 49 años	1	5	5	3	4	5	5	5	3	4	3	4	4	4	4	4.14286	5	4	3	4	4	1	4	4	2	3	4	2	3	3	1	3	3	4	4	4	3.25	4	4	4	4	4	4
67	1	Virtual	1	0	45	40 a 49 años	1	4	4	4	4	4	4	4	4	4	4	4	4	4	4	4	5	5	1	4	1	5	5	5	5	5	5	1	5	5	1	3	4	5	1	1	3.6	5	5	1	5	5	1
68	1	Virtual	1	0	55	50 a 59 años	0	5	5	5	5	5	5	5	5	5	5	5	5	5	5	5	5	5	1	5	5	1	5	5	3	5	5	1	5	5	2	1	5	5	1	1	3.55	5	5	1	5	5	1
69	1	Virtual	1	0	53	50 a 59 años	0	4	4	5	5	4	5	4	4	4	3	4	4	5	4	4.21429	4	4	4	4	1	3	5	4	3	4	5	3	5	4	4	2	4	5	2	2	3.6	4	5	2	4	4	5
70	1	Presencial	0	0	32	30 a 39 años	0	4	5	4	5	5	4	4	4	4	4	5	5	5	4	4.42857	5	5	3	5	5	1	5	4	1	3	5	1	5	5	1	3	4	5	1	1	3.4	5	5	1	4	1	1
71	0	Presencial	0	0	44	40 a 49 años	1	5	5	5	5	5	5	5	5	5	4	5	5	5	4	4.85714	5	5	3	3	5	3	5	5	5	5	5	1	5	5	1	5	5	5	1	1	3.9	5	5	1	5	4	3
72	1	Virtual	1	0	44	40 a 49 años	0	4	5	4	5	5	4	5	4	5	2	5	5	4	4	4.35714	5	5	2	4	3	1	3	4	1	4	5	1	4	4	2	2	4	4	1	1	3	4	1	1	3	2	1
73	1	Virtual	1	0	66	Mayor de 60 años	1	5	4	5	5	5	5	5	5	5	5	5	4	5	4	4.78571	5	5	5	4	3	4	4	4	3	5	5	4	5	5	1	3	4	4	4	2	3.95	4	4	4	5	4	4
74	0	Virtual	1	0	42	40 a 49 años	1	5	5	5	5	5	5	4	5	4	4	5	5	5	4	4.71429	5	5	2	5	2	1	5	5	5	5	5	1	5	5	1	1	5	5	1	1	3.5	5	4	3	3	5	5
75	1	Virtual	1	0	30	Menor de 30 años	0	5	5	5	5	5	5	5	5	5	5	5	5	5	5	5	1	1	1	1	1	5	1	1	1	1	1	5	1	1	1	1	1	1	1	1	1.4	5	5	5	5	5	5
76	1	Presencial	0	0	30	30 a 39 años	0	4	4	4	4	1	4	3	4	3	3	4	4	4	4	3.57143	4	5	1	4	1	4	5	5	4	5	5	1	4	5	1	1	3	4	1	1	3.2	5	5	1	1	4	1
77	0	Virtual	1	0	44	40 a 49 años	1	4	4	4	4	5	4	4	4	4	3	5	5	5	4	4.21429	5	5	1	3	5	2	5	4	1	5	5	3	5	5	3	1	4	5	1	1	3.45	5	5	1	5	3	4
78	0	Virtual	1	0	46	40 a 49 años	0	4	5	4	4	5	4	4	4	4	4	5	4	5	4	4.28571	5	4	3	4	2	2	3	3	3	4	4	3	4	4	2	3	4	4	3	2	3.3	4	4	2	3	2	2
79	1	Presencial	0	0	44	40 a 49 años	1	5	4	5	5	4	5	4	4	3	3	3	4	4	4	4.07143	5	5	4	1	1	4	4	3	3	2	3	3	3	2	1	3	3	5	4	4	3.15	5	5	1	3	3	3
80	0	Virtual	1	0	40	40 a 49 años	0	5	5	4	5	4	4	5	5	5	4	5	5	5	5	4.71429	5	5	3	4	3	1	5	5	1	5	5	1	5	5	1	2	5	5	4	1	3.55	5	5	1	5	5	5
81	1	Virtual	1	0	40	40 a 49 años	1	5	4	5	5	5	5	5	5	5	5	5	5	4	4	4.78571	5	5	4	4	2	4	5	5	2	4	4	1	5	5	1	2	5	4	3	1	3.55	5	5	1	5	5	1
82	1	Virtual	1	0	29	Menor de 30 años	0	5	4	5	5	4	4	5	5	5	4	4	4	4	3	4.35714	5	5	3	5	4	2	4	4	4	4	3	3	3	4	2	4	4	4	2	2	3.55	4	4	2	4	3	3
83	0	Presencial	0	0	32	30 a 39 años	1	3	3	5	5	5	3	4	5	5	3		3	4	5	4.07692	4	5	5	3	1	5	5	3	3	4	5	1	4	4	1	3	4	4	3	2	3.45	3	3	1	2	1	3
84	1	Virtual	1	0	52	Menor de 30 años	0	5	5	5	5	5	5	5	5	5	2	5	5	5	4	4.71429	5	5	1	5	1	1	5	5	1	5	5	1	5	5	1	2	5	5	1	1	3.25	5	5	1	3	5	1
85	0	Presencial	0	0	55	50 a 59 años	0	5	5	5	5	5	5	5	5	5	5	5	5	4	4	4.85714	5	4	3	4	5	5	5	3	3	3	3	3	3	3	3	3	3	3	3	3	3.5	5	5	1	5	5	5
86	0	Presencial	0	0	36	30 a 39 años	0	4	4	4	4	4	4	4	4	4	3	4	4	4	4	3.92857	5	4	2	4	2	3	5		1	4	4	2	4	3	3	1	4	4	5	1	3.21053	5	5	1	5	4	5
87	0	Virtual	1	0	60	Mayor de 60 años	0	5	5	5	5	5	5	5	5	5	4	5	5	5	5	4.92857	5	5	5		4	5	5	5	4	5	5	5	5	5	5	5	5	5	5	5	4.89474	5	5	5	5	5	5
88	0	Virtual	1	0	42	40 a 49 años	0	4	5	4	5	5	5	5	5	5	5	5	4	4	4	4.64286	5	5	2	5	1	1	5	4	1	5	5	1	5	5	1	5	5	5	5	1	3.6	5	5	5	5	5	5
89	0	Presencial	0	0	45	40 a 49 años	0	5	5	5	4	5	5	5	5	5	5	5	5	5	5	4.92857	5	5	5	5	3	4	4	5	5	5	5	4	5	5	5	5	5	5	4	5	4.7	5	5	4	4	5	4
90	1	Presencial	0	0	40	40 a 49 años	0	5	5	5	5	5	5	5	5	5	5	5	5	5	5	5	5	5	5	5	5	5	5	5	5	5	5	5	5	5	5	5	5	5	5	5	5	5	5	5	5	5	5
91	0	Presencial	0	0	43	40 a 49 años	1	4	4	3	4	4	4	4	3	4	3	4	3	4	3	3.64286	5	4	4	4	2	4	5	4	4	4	5	4	4	5	2	3	4	5	3	3	3.9	5	4	1	4	4	2
92	1	Presencial	0	0	43	40 a 49 años	0	4	4	4	4	4	4	4	3	3	3	4	4	4	4	3.78571	5	5	4	5	1	4	4	4	2	5	4	1	5	4	1	4	4	4	4	2	3.6	4	5	2	3	4	4
93	0	Virtual	1	0	47	40 a 49 años	1	4	4	4	4	4	4	4	4	4	4	4	4	4	3	3.92857	5	5	2	4	4	2	5	5	4	5	5	1	5	5	1	1	3	5	1	1	3.45	5	5	1	4	4	1
94	1	Virtual	1	0	54	50 a 59 años	1	4	4	5	5	4	4	3	5	5	2	5	4	5	4	4.21429	5	5	3	4	1	2	3	3	2	4	4	3	4	3	2	2	3	3	5	3	3.2	3	3	1	1	2	1
95	0	Virtual	1	0	41	40 a 49 años	0	4	4	5	5	4	5	5	5	5	3	4	4	5	5	4.5	5	4	4	4	4	4	4	4	4	4	5	4	2	4	1	5	4	5	1	1	3.65	5	5	1	4	4
96	0	Presencial	0	0	62	Mayor de 60 años	0	4	4	4	4	4	4	4	4	4	3	4	4	4	3	3.85714	4	4	4	4	2	4	4	4	4	4	3	4	3	4		4	4	4	4	4	3.78947	3	3	4	3	3	3
97	0	Virtual	1	0	37	30 a 39 años	0	4	4	4	4	4	4	4	4	4	3	5	4	5	3	4	5	5	4	5	4	3	5	4	3	4	5	4	5	5	4	4	4	4	4	3	4.2	5	5	3	4	4	3
98	1	Virtual	1	0	42	40 a 49 años	0	4	4	4	3	4	4	4	4	4	4	4	4	4	4	3.92857	5	4	3	3	2	3	4	4	3	4	5	2	4	4	1	3	4	3	3	4	3.4	4	4	1	4	4	1
99	1	Presencial	0	0	35	30 a 39 años	0	5	5	5	5	5	5	5	5	5	5	5	5	5	5	5	5	5		5	5	5	5	5	5	5	5	5	5	5	5	5	5	5	5	5	5	3	5	5	5	5	5
100	1	Presencial	0	0	41	40 a 49 años	1	4	4	4	5	4	4	4	4	4	3	4	4	4	4	4	4	4	4	3	5	5	4	4	3	4	4	1	4	4	1	2	4	4	1	1	3.3	4	4	1	3	4	1
101	1	Virtual	1	0	37	30 a 39 años	0	4	4	4	4	4	4	4	4	4	2	3	3	3	4	3.64286	4	5	4	4	4	4	4	5	5	5	4	4	4	4	4	4	4	4	4	4	4.2	4	4	4	4	4	4
102	1	Presencial	0	0	45	40 a 49 años	1	4	4	5	5	3	4	4	5	3	2	4	4	4	5	4	5	4	3	3	2	3	4	3	2	4	5	1	5	5	1	4	5	5	1	1	3.3	5	4	2	4	3	3
103	1	Virtual	1	0	43	40 a 49 años	0	5	5	5	5	1	5	5	5		1	5	5	5	5	4.38462	5	5	1	5	1	1	5	3	1	5	5		1	5	1	1	5	5	5	1	3.21053	5	5	1	4	4	1
104	0	Virtual	1	0	39	30 a 39 años	0	5	5	5	5	5	5	4	5	5	3	5	4	5	4	4.64286	5	5	2	5	5	2	4	5	1	5	5	1	5	5	1	4	5	5	1	2	3.65	5	5	1	5	5	1
105	1	Presencial	0	0	62	Mayor de 60 años	1	4	4	4	4	4	4	3	4	4	2	5	4	4	4	3.85714	5	4	3	4	2	3	5	4	2	4	5	3	5	3	1	2	3	4	3	2	3.35	4	5	1	3	3	1
106	0	Virtual	1	0	41	40 a 49 años	1	4	4	4	4	4	4	4	4	4	4	4	4	5	5	4.14286	5	5	1	5	1	1	5	3	3	3	3	1	5	5	1	1	4	5	1	1	2.95	5	2	3	4	2	3
107	1	Presencial	0	0	38	30 a 39 años	1	5	5	4	5	5	5	3	5	4	5	3	3	5	3	4.28571	5	5	4	5	1	3	5	5	4	5	5	1	5	5	1	3	5	4	5	1	3.85	5	4	1	5	3	2
108	1	Presencial	0	0	33	30 a 39 años	1	1	1	1	1	1	1	1	1	1	1	1	1	1	1	1	5	5	3	1	4	1	5	5	1	5	5	1	5	5	1	1	5	5	1	1	3.25
109	0	Presencial	0	0	44	40 a 49 años	1	4	5	4	4	3	4	3	3	3	3	3	3	3	3	3.42857	4	4	3	2	1	3	5	4	2		3	1	5	4	1	2	3	4	1	2	2.84211	4	4	1	4	4	2
110	0	Presencial	0	0	54	50 a 59 años	0	5	5	5	5	5	5	5	5	5	4	5	4	5	4	4.78571	5	5	4	4	3	4	4	4	4	4	5	5	4	5	4	1	2	5	3	1	3.8	4	4	4	5	4	5
111	0	Presencial	0	0	28	Menor de 30 años	0	4	5	4	5	5	5	5	4	4	1	5	4	4	5	4.28571	4	5	3	4	2	1	3	2	3	5	5	1	5	5	1	1	4	5			3.27778	5	5	1	5	4	1
112	1	Presencial	0	0	69	Mayor de 60 años	0	5	5	5	5	5	5	5	5	5	1	5	5	5	5	4.71429	5	5	5	1	1	5	5	5	1	5	5	1	5	5	1	1	5	5	1	1	3.4	5	5	1	5	5	5
113	0	Virtual	1	0	41	40 a 49 años	1	5	5	5	5	5	5	5	5	5	4	5	5	5	5	4.92857	5	5	4	5	4	5	5	5	1	5	5	1	5	5	1	1	5	5	1	1	3.7	5	5	1	5	5	5
114	1	Virtual	1	0	42	40 a 49 años	1	5	5	5	5	5	5	4	5	4	4	4	4	4	5	4.57143	5	5	1	5	1	4	4	5	1	4	1	1	5	5	1	3	4	4	4	4	3.35	5	4	1	2	2	2
115	1	Virtual	1	0	45	40 a 49 años	0	4	4	4	5	4	4	4	4	4	4	4	4	4	5	4.14286	5	5	4	5	4	2	5	5	5	5	5	5	5	5	4	4	5	5	5	5	4.65	5	5	1	3	3	2
116	0	Virtual	1	0	43	40 a 49 años	1	5	5	5	5	3	5	5	5	4	4	4	5	5	5	4.64286	5	5	5	3	1	4	5	5	3	5	5	1	4	5	1	1	4	4	1	4	3.55	5	5	1	4	2	5
117	1	Virtual	1	0	47	40 a 49 años	1	5	4	4	4	5	5	5	5	4	4	4	4	5	5	4.5	5	4	1	3	2	1	5	4	2	5	5	2	3	4	1	1	5	5	1	1	3	5	5	1	5	5	1
118	1	Presencial	0	0	50	50 a 59 años	0	5	5	5	5	5	5	5	5	5	5	5	5	5	5	5	5	5	4	5	4	4	4	5	5	5	5	4	4	5	2	2	4	4	4	2	4.1	5	5	5	5	4	4
119	0	Virtual	1	0	42	40 a 49 años	1	5	5	5	5	4	5	4	5	4	3	5	5	5	4	4.57143	5	5	3	4	2	3	5	5	4	5	5	1	5	5	2	2	5	5	2	2	3.75	5	5	1	5	5	1
120	0	Virtual	1	0	47	40 a 49 años	0	5	5	5	5	5	5	5	5	5	5	5	5	5	5	5	5	5	4	4	2	2	5	4	2	5	5	2	4	5	1	5	4	5	4	2	3.75	4	4	1	4	4	1
121	1	Virtual	1	0	39	30 a 39 años	1	4	4	4	4	3	3	3	3	4	2	3	4	4	4	3.5	5	5	5	5	5	3	5	4	4	5	5	1	3	5	1	1		5	1	1	3.63158	5	5	1	3	4	1
122	0	Virtual	1	0	44	40 a 49 años	1	5	5	5	5	1	5	5	4	4	1	5	5	5	5	4.28571	5	5	2	4	1	4	5	5	4	5	5	1	5	5	1	5	5	5	5	5	4.1	5	5	1	1	3	1
123	0	Virtual	1	0	37	30 a 39 años	0	5	5	5	5	5	4	5	5	5	3	5	5	4	4	4.64286	5	5	3	5	5	1	5	5	1	5	5	1	5	5	1	1	5	5	1	1	3.5	5	5	1	5	3	4
124	1	Virtual	1	0	53	50 a 59 años	1	5	5	5	5	5	5	5	5	5	5	5	5	5	5	5	5	5	4	5	4	1	5	5	1	5	5	1	5	5	1	1	5	5	1	1	3.5	5	5	1	5	5	5
125	1	Virtual	1	0	49	40 a 49 años	0	5	4	5	5	5	5	5	4	5	5	5	5	4	5	4.78571	5	4	5	5	5	5	5	5	4	5	5	5	5	5	5	4	5	4	4	5	4.75	5	4	5	5	5	5
126	1	Presencial	0	0	35	30 a 39 años	1	5	4	5	5	4	4	4	5	4	4	4	4	4	4	4.28571	5	5	3	3	2	1	4	2	2	3	5	2	3	3	1	1	3	5	1	1	2.75	4	5	1	2	3	1
127	0	Virtual	1	0	48	40 a 49 años	1	5	5	5	5	5	5	5	5	5	2	5	5	5	5	4.78571	5	5	3	5	1	1	5	5	1	5	5	1	5	5	1	1	5	5	1	1	3.3	5	5	1	5	3	1
128	1	Virtual	1	0	49	40 a 49 años	0	5	5	5	5	4	4	4	5	5	5	5	5	5	4	4.71429	5	4	1	5	4	1	5	4	3	4	5	1	5	4	1	1	4	4	1	1	3.15	5	4	1	2	3	2
129	1	Virtual	1	0	49	40 a 49 años	1	5	4	4	5	5	5	5	4	5	3	5	4	5	4	4.5	5	5	2	5	2	1	5	5	1	5	5	1	5	5	1	3	5	5	1	1	3.4	5	5	1	5	4	2
130	1	Virtual	1	0	41	40 a 49 años	1	4	4	4	4	4	4	4	4	4	4	4	4	4	4	4	5	5	4	4	2	3	5	5	4	4	4	2	5	4	2	3	2	3	2	2	3.5	4	5	2	3	4	4
131	0	Virtual	1	0	41	40 a 49 años	1	5	5	5	5	5	5	5	5	5	5	5	5	5	5	5	5	5	5	5	5	5	5	5	3	4	5	1	5	5	1	1	5	5	5	1	4.05	5	5	1	4	3	4
132	1	Presencial	0	0	52	50 a 59 años	1	5	5	5	5	5	5	5	5	5	5	5	5	5	5	5	5	3	4	4	4	4	4	4	4	4	4	4	4	4	4	4	4	4	4	4	4	4	4	4	4	4	4
133	1	Presencial	0	0	31	30 a 39 años	0	4	5	4	4	5	5	5	4	5	4	5	5	4	5	4.57143	5	5	4	5	4	3	4	4	3	3	4	4	4	4	4	4	4	4	4	4	4	4	4	4	4	4	4
134	0	Presencial	0	0	44	40 a 49 años	1	5	5	5	5	5	5	5	5	5	3	5	5	5	3	4.71429	5	5	3	5	1	1	5	5	1	5	5	1	5	5	1	1	5	5	1	1	3.3	5	5	1	5	5	1
135	1	Virtual	1	0	45	40 a 49 años	1	4	4	4	5	5	5	5	4	4	5	5	5	4	3	4.42857	5	5	3	3	2	3	1	2	3	4	4	2	3	3	4	2	4	3	3	4	3.15	5	4	4	4	4	3
136	1	Virtual	1	0	36	30 a 39 años	0	5	5	3	4	4	5	3	3	4	3	4	4	5	3	3.92857	5	5	5	4	3	4	5	4	4	5	5	1	5	5	3	4	5	5	3	1	4.05	5	5	1	5	5	1
137	1	Virtual	1	0	46	40 a 49 años	0	5	5	5	5	4	4	5	5	4	5	5	5	5	4	4.71429	5	5	4	5	3	1	5	4	4	5	5	3	5	5	1	3	5	5	1	1	3.75	5	5	1	5	5	1
138	1	Virtual	1	0	38	30 a 39 años	1	5	4	5	5	4	5	5	4	5	3	5	5	5	3	4.5	5	5	5	5	5	3	5	5	4	5	5	2	5	5	1	3	5	5	5	1	4.2	5	5	1	3	4	1
139	1	TODOS	1	0	55	50 a 59 años	1	4	5	5	5	4	4	4	5	5	4	5	5	5	4	4.57143	5	1	2	2	1	3	3	2	1	2	5	5	1	1	1	3	5	1	1	1	2.3	3	3	3	3	3	3
140	1	Virtual	1	0	35	30 a 39 años	1	4	4	4	4	4	4	4	4	4	4	4	4	4	4	4	4	4	4	4	4	4	4	4	4	4	4	4	4	4	4	4	4	4	4	4	4	4	4	4	4	4	4
141	0	Presencial	0	1	46	40 a 49 años	1	5	4	4	5	4	4	3	5	4	3	4	4	4	4	4.07143	4	5	4	4	1	5	5	5	1	4	5	3	5	4	3	3	4	3	3	3	3.7	5	5	5	3	3	3
142	1	Presencial	0	1	35	30 a 39 años	1	5	4	4	5	4	4	4	4	4	2	4	4	4	1	3.78571	5	5	1	4	3	1	5	5	4	5	5	1	5	5	1	1	4	5	1	1	3.35	5	5	1	5	5	1
143	1	Virtual	1	0	46	40 a 49 años	1	4	4	3	4	4	3	4	4	4	4	4	4	4	3	3.78571	4	5	3	2	4	2	5	4	2	4	5	1	4	4	1	3	4	4	1	1	3.15	4	4	1	4	4	1
144	1	Virtual	1	0	47	40 a 49 años	0	5	4	5	5	3	4	3	4	4	4	3	4	4	4	4	4	4	2	4	2	2	4	2	5	4	4	3	4	4	2	3	3	4	3	2	3.25	5	4	2	4	3	4
145	1	Presencial	0	1	54	50 a 59 años	0	5	5	5	5	5	5	5	5	5	5	5	5	5	5	5	5	5	1	5	5	1	5	5	1	5	5	1	5	5	1	1	5	5	1	1	3.4	5	5	1	5	5	1
146	1	Presencial	0	1	40	40 a 49 años	0	5	5	4	5	5	5	5	4	5	3	5	3	5	4	4.5	5	5	1	5	1	1	5	4	1	5	5	1	5	5	1	3	5	5	1	1	3.25	5	4	1	4	3	1
147	0	Presencial	0	1	38	30 a 39 años	0	4	5	4	5	4	5	5	5	3	4	4	4	4	4	4.28571	5	5	4	5	2	3	5	3	3	4	5	1	5	5	1	1	4	5	1	1	3.4	5	5	1	3	4	4
148	1	Presencial	0	1	46	40 a 49 años	0	5	4	5	5	5	5	4	5	5	1	5	5	5	5	4.57143	5	5	3	5	1	1	5	5	3	5	5	5	5	5	1	5	5	5	5	5	4.2	5	5	1	5	5	1
149	0	Virtual	1	0	44	40 a 49 años	1	5	5	4	5	5	5	5	5	5	5	5	4	5	5	4.85714	5	5	5	5	5	3	5	5	1	5	5	1	5	5	2	5	5	5	4	1	4.1	2	4	1	5	4	4
150	1	Presencial	0	1	46	40 a 49 años	0	2	2	2	2	2	2	2	2	2	2	2	2	2	2	2	2	2	2	2	2	2	2	2	2	2	2	2	2	2	2	2	2		2	2	2	2	2	2	2	2	2
151	0	Presencial	0	1	36	30 a 39 años	0	4	5	5	5	4	4	4	5	4	4	4	5	5	5	4.5	5	5	2	4	2	3	5	5	2	4	5	1	5	5	1	1	4	5	1	1	3.3	5	5	1	5	5	1
152	1	Presencial	0	1	50	50 a 59 años	1	5	5	5	5	5	5	5	5	3	3	4	4	5	5	4.57143	5	5	1	5	1	1	5	5	1	5	5	1	5	5	1	3	3	5	1	1	3.2	4	5	1	5	3	3
153	0	Presencial	0	1	46	40 a 49 años	0	4	5	4	4	5	5	5	4	5	4	4	4	4	4	4.35714	5	5	3	4	2	2	5	5	2	4	5	1	4	5	1	4	5	5	4	3	3.7	5	5	5	4	5	5
154	1	Presencial	0	1	44	40 a 49 años	0	4	4	4	4	4	4	4	4	5	4	4	4	4	4	4.07143	5	4	4	4	3	1	5	4	2	5	5	1	5	4	1	3	5	5	1	1	3.4	4	5	1	5	5	1
155	1	Virtual	1	0	56	50 a 59 años	0	4	5	4	5	5	5	5	4	4	3	4	4	4	4	4.28571	5	4	3	5	3	2	5	4	3	4	4	1	5	5	5	2	4	5	2	1	3.6	5	5	1	4	4	1
156	0	Virtual	1	0	40	40 a 49 años	0	4	5	3	4	5	4	5	5	5	4	4	4	4	4	4.28571	5	5	5	5	2	2	5	3	1	5	5	1	3	5	1	3	5	3	1	1	3.3	3	3	1	3	3	5
157	0	Virtual	1	0	44	40 a 49 años	1	4	5	4	5	5	4	5	5	5	2	5	4	5	4	4.42857	5	5	3	3	2	1	5	5	3	4	5	1	5	5	1	3	5	5	1	1	3.4	5	5	1	4	4	1
158	1	Presencial	0	1	47	40 a 49 años	0	5	5	4	5	5	5	4	4	3	1	5	3	4	3	4	4	4	4	3	1	4	5	3	1	4	4	3	5	2	3	3	4	5	4	1	3.35	4	3	3	2	3	3
159	0	Presencial	0	1	40	40 a 49 años	0	2	1	2	2	1	1	2		2	4	1	3	2	3	2	1	1	2	3	4	5	2	2	3	1	2	5	1	1		1	1	2	2	2	2.15789	4	4	4	4	4	4
160	1	Presencial	0	1	35	30 a 39 años	1	5	5	5	5	5	5	5	5	5	3	5	5	5	4	4.78571	5	4	3	2	1	3	1	1	1	4	4	2	2	5	1	3	1	3	3	3	2.6	3	3	3	3	3	3
161	0	Virtual	1	0	57	50 a 59 años	1	5	5	5	5	5	5	5	5	5	5	5	5	5	5	5	5	5	5	5	5	1	5	5	5	5	5	5	5	5	1	5	5	5	5	5	4.6	5	5	1	5	5	1
162	1	Virtual	1	0	52	50 a 59 años	0	4	5	4	4	4	3	3	4	4	3	4	4	4	4	3.85714	5	5	5	5	5	1	3	4	4	4	4	3	4	4	4	4	4	4	4	4	4	4	4	4	4	4	4
163	1	Presencial	0	1	61	Mayor de 60 años	1	4	5	5	4	4	5	4	4	4	4	5	5	5	5	4.5	5	5	4	4	2	3	3	3	2	3	3	2	4	4	1	4	4	4	4	4	3.4	5	5	2	3	4	3
164	1	Presencial	0	1	48	40 a 49 años	1	5	5	5	5	4	5	4	5	4	3	4	4	5	5	4.5	5	5	3	5	1	1	5	4	3	4	5	1	4	4	1	3	4	4	1	1	3.2	5	4	1	4	4	1
165	1	Virtual	1	0	45	40 a 49 años	1	5	4	5	5	4	5	5	5	5	4	5	5	5	5	4.78571	5	5	4	5	5	4	5	4	4	5	5	3	5	3	2	3	5	4	2	2	4	5	4	2	4	3	4
166	0	Virtual	1	0	41	40 a 49 años	0	5	5	5	5	4	4	4	5	4	3	5	5	4	4	4.42857	5	5	2	4	4	2	4	4	1	3	4	1	4	4	2	1	3	5	1	1	3	5	5	1	4	4	1
167	0	Presencial, virtual y distancia	1	1	47	40 a 49 años	0	3	5	3	4	4	4	4	4	4	4	4	4	4	3	3.85714	3	5	1	3	3	4	5	4	1	3	5	1	4	4	1	1	3	4	3	1	2.95	4	5	1	3	3	1
168	1	Presencial	0	1	42	40 a 49 años	1	4	4	4	4	4	4	4	4	4	4	4	4	4	4	4	5	5	3	5	3	4	5	5	2	5	5	1	5	5	1	3	5	5	1	1	3.7	5	5	1	5	5	1
169	1	Presencial	0	1	39	30 a 39 años	0	4	4	4	4	4	3	4	4	4	2	4	4	4	4	3.78571	5	5	3	5	2	1	5	5	3	4	5	1	5	4	1	3	5	5	1	1	3.45	5	5	1	4	5	1
170	0	Presencial	0	1	36	30 a 39 años	0	4	5	4	4	5	4	5	5	4	3	4	4	4	3	4.14286	5	5	3	4	1	4	5	5	1	5	5	3	5	5	1	1	5	5	5	1	3.7	5	5	1	5		1
171	1	Presencial	0	1	37	30 a 39 años	0	4	5	4	5	4	4	5	5	5	3	5	5	5	5	4.57143	5	5	5	4	1	4	5	4	2	5	5	1	5	5	1	5	3	4	2	1	3.6	5	5	1	3	2	1
172	0	Virtual	1	0	55	50 a 59 años	1	4	5	4	4	5	4	2	5	3	1	4	3	5	5	3.85714	5	5	1	5	2	1	5	5	1	5	5	1	5	5	1	5	5	5	1	1	3.45	5	5	1	5	5	1
173	1	Presencial	0	1	37	30 a 39 años	1	5	4	4	5	4	4	5	4	4	4	4	5	4	4	4.28571	5	4	5	4	5	5	4	5	5	4	5	5	4	4	5	5	5	4	4	4	4.55	4	4	4	4	4	4
174	0	Presencial	0	1	49	40 a 49 años	0	4	5	5	5	4	4	5	5	4	3	5	5	5	5	4.57143	5	4	4	4	3	4	5	5	4	5	5	2	4	4	2	2	4	4	2	2	3.7	5	4	1	5	4	1
175	1	Presencial	0	1	45	40 a 49 años	0	4	4	4	5	3	2	5	4	4	3	3	5	3	3	3.71429	5	4	3	4	2	2	5	4	3	5	4	2	4	4	1	3	4	4	4	2	3.45	4	4	1	5	4	2
176	1	Presencial	0	1	36	30 a 39 años	0	4	4	4	5	5	5	4	5	5	4	5	5	4	4	4.5	5	4	2	3	3	3	4	4	3	4	5	5	5	4	1	3	5	5	4	2	3.7	5	5	5	5	4	3
177	1	Virtual	1	0	35	30 a 39 años	0	4	3	4	5	3	4	3	5	3	4	3	3	3	3	3.57143	3	3	3	3	2	2	5	4	3	3	3	2	2	2	1	4	2	3	2	1	2.65	3	4	1	2	2	2
178	1	Presencial	0	1	56	50 a 59 años	1	5	4	5	4	4	5	5	4	4	2	4	3	4	4	4.07143	4	5	2	4	2	3	4	5	4	4	4	1	4	5	1	1	3	4	2	1	3.15	5	4	1	3	3	1
179	0	Virtual	1	0	44	40 a 49 años	1	5	5	5	5	5	5	5	5	5	5	5	5	5	5	5	5	5	1	5	4	1	1	1	1	1	1	1	5	5	1	1	5	5	1	1	2.55	5	5	1	5	5	5
180	1	Presencial	0	1	36	30 a 39 años	0	5	5	5	5	5	5	5	5	5	5	5	5	5	5	5	5	4	4	4	4	4	4	4	4	4	4	4	5	5	2	5	5	5	1	1	3.9	5	5	1	5	5	1
181	0	Presencial	0	1	35	30 a 39 años	1	5	5	4	5	5	5	4	4	5	4	5	5	4	4	4.57143	5	5	5	4	1	1	5	3	1	5	5	3	5	4	3	1	5	5	1	1	3.4	5	5	1	5	5	1
182	1	Presencial	0	1	45	40 a 49 años	0	4	4	4	4	4	4	4	4	4	4	4	4	4	4	4	4	4	4	4	4	4	4	4	4	4	4	4	4	4	4	4	4	4	4	4	4	4	4	4	4	4	4
183	1	Presencial	0	1	45	40 a 49 años	0	4	4	3	4	5	4	4	4	5	3	4	4	5	4	4.07143	5	4	3	5	1	1	4	4	4	4	5	2	4	4	1	4	4	5	2	1	3.35	5	5	2	5	4	1
184	1	Virtual	1	0	41	40 a 49 años	0	4	5	5	4	5	4	5	5	4	2	4	5	5	4	4.35714	5	4	4	3	1	3	3	2	3	4	4	4	2	3	1	1	2	4	2	3	2.9	4	5	1	5	5	1
185	0	Virtual	1	0	41	40 a 49 años	0	4	4	5	5	5	4	5	4	5	4	5	5	5	4	4.57143	5	5	1	5	4	1	5	5	1	5	5	1	5	5	1	2	4	4	1	1	3.3	5	5	1	5	1	5
186	0	Virtual	1	0	40	40 a 49 años	0	4	5	5	5	5	4	5	5	4	3	5	5	5	4	4.57143	5	5	1	3	1	1	1	5	1	5	5	3	5	5	3	3	4	5	1	1	3.15	5	5	1	5	3	1
187	0	Virtual	1	0	47	40 a 49 años	1	5	5	5	5	4	5	5	5	5	4	5	5	5	4	4.78571	5	5	4	5	4	3	5	4	5	4	5	1	2	5	3	5	5	5	5	1	4.05	5	5	1	5	3	2
188	0	Virtual	1	0	39	30 a 39 años	0	5	4	4	5	5	5	5	4	5	5	5	5	5	5	4.78571	5	5	2	5	2	1	5	5	3	5	5	1	5	5	1	1	5	5	1	1	3.4	5	5	1	5	5	5
189	0	Presencial	0	1	37	30 a 39 años	0	4	5	4	4	5	5	4	4	5	2	5	5	5	4	4.35714	5	5	4	5	4	1	5	5	2	5	5	1	5	5	1	3	4	5	1	1	3.6	5	5	1	1	5	1
190	1	Presencial	0	1	42	40 a 49 años	1	5	5	5	5	5	5	5	5	5	5	5	5	5	5	5	5	5	5	5	5	5	5	5	5	5	5	5	5	5	5	5	5	5	5	5	5	5	5	5	5	5	5
191	1	Presencial	0	1	27	Menor de 30 años	1	5	5	5	5	5	5	5	5	5	5	5	5	5	5	5	5	5	5	5	5	5	5	5	5	5	5	5	5	5	5	5	5	5	5	5	5	5	5	5	5	5	5
192	1	Presencial	0	1	47	40 a 49 años	0	5	5	5	5	5	5	5	4	5	4	5	4	5	4	4.71429	5	5	3	3	1	3	5	4	4	4	5	3	4	3	1	3	3	4	2	3	3.4	4	4	2	3	3	2
193	1	Presencial	0	1	39	30 a 39 años	1	4	4	4	5	4	5	4		4	4	4	4	5	4	4.23077	5	5	5	5	5	4	4	4	4	5	5	4	5	4	1	4	4	4	4	1	4.1	5	5	1	4	4	4
194	0	Presencial	0	1	57	50 a 59 años	1	5	5	5		5	5	5	5	5	5	5	5	5	5	5	5	5	3	3	2		2	5	2	5	5	1	4	5	2	1	1	2	1	1	2.89474	5	5	1	4	4	4
195	1	Presencial	0	1	49	50 a 59 años	0	3	3	3	3	3	3	3	3	3	3	3	3	3	3	3	2	2	2	2	2	2	2	2	2	2	2	2	2	2	2	2	2	2	2	2	2	3	3		3	2	3
196	1	Presencial	0	1	50	50 a 59 años	1	4	4	4	5	5	5	5	5	4	3	4	4	5	5	4.42857	5	5	5	5	1	3	5	4	1	5	3	1	5	5	1	2	3	4	1	1	3.25	3	4	1	4	4	2
197	0	Presencial	0	1	46	40 a 49 años	1	5	5	5	5	4	4	4	4	5	4	5	5	5	4	4.57143	5	5	1	3	3	2	3	4	3	5	5	1	5	5	1	4	5	5	1	1	3.35	5	5	1	4	5	2
198	1	Presencial	0	1	35	30 a 39 años	1	3	4	3	4	5	4	2	5	4	2	5	4	5	4	3.85714	5	5	1	5	1	1	5	5	5	5	5	1	5	5	1	1	5	5	1	1	3.4	5	5	1	5	5	1
199	1	Presencial	0	1	50	50 a 59 años	0	4	4	3	4	4	3	4	5	5	4	4	5	5	5	4.21429	5	5	2	4	1	3	4	4	2	4	4	4	4	5	3	5	4	4	4	1	3.6	4	4	4	4	4	4
[truncated: 18 more columns]
