# Supplementary material for: The role of soft skills and multicultural attitudes in enhancing teaching quality in Colombian higher education
Source: PLoS One. 2025 Apr 11;20(4):e0321490. doi: 10.1371/journal.pone.0321490 (PMC11990575; doi:10.1371/journal.pone.0321490)
Supplement: S2 Text — Supporting information contains a Stata do-file with the programming code used to generate the tables presented in the manuscript [58]. (DO) [file pone.0321490.s004.do]

import delimited "/Users/fernandobarrios/Downloads/Multiculturalism Survey CAFE280323.txt"
replace orgullo_nacional = "." in 161
replace orgullo_nacional = "." in 64
replace orgullo_nacional = "." in 65
replace orgullo_nacional = "." in 108
replace orgullo_nacional = "." in 97
replace orgullo_nacional = "." in 150
replace actitud_multicultural = "." in 65
drop in 200/376
drop v69-v97
save "/Users/fernandobarrios/Downloads/MulticulturalismSurveyCAFE280323.dta"
summ actitud_multicultural gžnero edad actividadesfuera habiliades_blandas ideologia_multicultural compa_etnias orgullo_nacional
destring, replace
summ actitud_multicultural gžnero edad actividadesfuera habiliades_blandas ideologia_multicultural compa_etnias orgullo_nacional
asdoc summ actitud_multicultural gžnero edad actividadesfuera habiliades_blandas ideologia_multicultural compa_etnias orgullo_nacional
asdoc pwcorr actitud_multicultural gžnero edad actividadesfuera habiliades_blandas ideologia_multicultural compa_etnias orgullo_nacional
reg actitud_multicultural habiliades_blandas ideologia_multicultural compa_etnias orgullo_nacional, robust
vif
fitstat
outreg2 using modeldoc2.doc
reg actitud_multicultural habiliades_blandas ideologia_multicultural compa_etnias orgullo_nacional edad , robust
vif
fitstat
outreg2 using modeldoc2.doc
reg actitud_multicultural habiliades_blandas ideologia_multicultural compa_etnias orgullo_nacional edad gžnero , robust
vif
fitstat
outreg2 using modeldoc2.doc
reg actitud_multicultural habiliades_blandas ideologia_multicultural compa_etnias orgullo_nacional edad gžnero actividadesfuera , robust
vif 
fitstat
outreg2 using modeldoc2.doc
shellout using `"modeldoc.doc"'
save "/Users/fernandobarrios/Downloads/MulticulturalismSurveyCAFE280323.dta", replace
